# Supplementary material for: A comprehensive study of common and rare genetic variants in spermatogenesis-related loci identifies new risk factors for idiopathic severe spermatogenic failure
Source: Hum Reprod Open. 2024 Nov 13;2024(4):hoae069. doi: 10.1093/hropen/hoae069 (PMC11645127; doi:10.1093/hropen/hoae069)
Supplement: hoae069_Supplementary_Data [file hoae069_supplementary_data.zip › supplementary_tables.xlsx]

## Sheet: S1
Supplementary Table S1. Key terms and databases used in the comprehensive search about genes related to spermatogenesis and spermatogenic process.
Database	Key term
Gene Ontology (GO)	Spermatogenesis, Male fertility/infertility, Azoospermia, Non-obstructive azoospermia, Severe oligozoospermia/oligospermia, Spermatogenic Failure, Male internal genitalia, Meiotic recombination, Homologous recombination, Recombination, Testis, Sperm germ cells, Sertoli, Leydig, Testis/testes size, Asthenozoospermia, Cryptozoospermia, Teratozoospermia, Follicle stimulating hormone, Luteinizing hor…
Kyoto Encyclopedia of Genes and Genomes (KEGG)	Spermatogenesis, Azoospermia, Recombination, Germ, Testis, Follicle stimulating hormone, Testosterone, Meiosis, Immune
Reactome Pathway Database	Spermatogenesis, Male infertility, Azoospermia, Meiosis, Recombination, Testis, Germ, Sertoli, Follicle Stimulating Hormone, Luteinizing, Testosterone, Immune
International Male Infertility Genomics Consortium (IMIGC)	Severe oligozoospermia/oligospermia, Asthenozoospermia, Non-Obstructive Azoospermia, Sertoli Cell Only, Hypo(hipo)spermatogenesis, Meiotic Arrest, Spermatogenic Failure, Teratozoospermia, Oligoasthenoteratozoospermia, Azoospermia, Oligozoospermia, Hypogonadism
Infertility Disease DataBase (IDDB)	Non Obstructive Azoospermia, Severe oligosopermia/oligozoospermia, Asthenozoospermia, Sertoli cell only, Hypospermatogenesis, Meiotic arrest, Maturation arrest, Spermatogenic Failure, Male infertility, Male reproduction, Teratozoospermia, Male germ Cell, Leydig cell

## Sheet: S2
Supplementary Table S2. Tools for generating functional prediction scores.
Method	Predicted effect	Score range	Note
CADD	Benign to pathogenic	[1, 99]	Score above 10 is considered for potentially pathogenic variants.
fitCons	Non-functional to functional	[0, 1]	Higher scores indicating more potential for interesting genomic function.
EIGEN	Non-functional to functional	[-5, 40]	With median score of around 0, higher scores indicating more likely to be functional.
EIGEN-PC	Non-functional to functional	[-5, 100]	With median score of around 0, higher scores indicating more likely to be functional.
FATHMM	Deleterious to neutral/benign	[0, 1]	Scores above 0.5 are predicted to be deleterious. Scores close to the extremes (0 or 1) yield the highest accuracy.
GWAVA	Non-functional to functional	[0, 1]	Higher scores indicating more likely to be functional.
DeepSEA	Functional to non-functional	[0, 1]	Lower scores indicating higher likelihood of functional significance.
FunSeq2	Non-functional to functional	[0, 6]	Higher scores indicating more likely to be functional.
ReMM	Non-deleterious to deleterious	[0, 1]	Higher scores indicating higher prediction of deleteriousness.

## Sheet: S3
Supplementary Table S3. RegulomeDB scoring table.
Score	Supporting data
1a	eQTL + TF binding + matched TF motif + matched DNase Foprint + DNase peak.
1b	eQTL + TF binding + any motif + DNase Footprint + Dnase peak.
1c	eQTL + TF binding + matched TF motif + DNase peak.
1d	eQTL + TF binding + any motif + DNase peak.
1e	eQTL + TF binding + matched TF motif.
1f	eQTL + TF binding / DNase peak.
2a	TF binding + matched TF motif + matched DNase Footprint + DNase peak.
2b	TF binding + any motif + DNase Footprint + DNase peak.
2c	TF binding + matched TF motif + DNase peak.
3a	TF binding + any motif + DNase peak.
3b	TF binding + matched TF motif.
4	TF binding + DNase peak.
5	TF binding or DNase peak.
6	Other.
eQTL, expression quantitative trait locus; TF, transcription factor.

## Sheet: S4
Supplementary Table S4. Scores implemented by FORGEdb stratified by supporting data.
Points	Supporting data
2	eQTL
2	ABC contacts
1	TF motifs
1	CATO score
2	DNase I hotspot
2	Histone mark ChIP-seq broadPeak
eQTL, expression quantitative trait locus; ABC, activity-by-contact; TF, transcription factor; CATO, contextual analysis of transcription factor occupancy.
The highest score of FORGEdb is 10.

## Sheet: S5
Supplementary Table S5. Non redundant genes included in the male infertility gene panel classified by the top hierarchical selected key term.
Database	Key term	Gene name	Gene symbol
Gene Ontology (GO)	Spermatogenesis	Monoacylglycerol lipase ABHD2	ABHD2
Kyoto Encyclopedia of Genes and Genomes (KEGG)		Angiotensin-converting enzyme	ACE
Reactome Pathway Database		Peroxisomal acyl-coenzyme A oxidase 1	ACOX1
		Acrosin-binding protein	ACRBP
		Acrosomal protein SP-10	ACRV1
		Long-chain-fatty-acid--CoA ligase ACSBG2	ACSBG2
		Actin-like protein 7A	ACTL7A
		Actin-like protein 9	ACTL9
		Activin receptor type-2A	ACVR2A
		Adenosine deaminase domain-containing protein 1	ADAD1
		Adenosine deaminase domain-containing protein 2	ADAD2
		Disintegrin and metalloproteinase domain-containing protein 18	ADAM18
		Disintegrin and metalloproteinase domain-containing protein 28	ADAM28
		Disintegrin and metalloproteinase domain-containing protein 29	ADAM29
		A disintegrin and metalloproteinase with thrombospondin motifs 2	ADAMTS2
		Adenylate cyclase type 10	ADCY10
		Pituitary adenylate cyclase-activating polypeptide type I receptor	ADCYAP1R1
		Androglobin	ADGB
		Adhesion G-protein coupled receptor G2	ADGRG2
		Adipogenin	ADIG
		AF4/FMR2 family member 4	AFF4
		Arf-GAP domain and FG repeat-containing protein 1	AGFG1
		A-kinase anchor protein 4	AKAP4
		RNA demethylase ALKBH5	ALKBH5
		Alpha-ketoglutarate-dependent dioxygenase alkB homolog 7, mitochondrial	ALKBH7
		Ankyrin repeat domain-containing protein 49	ANKRD49
		AP-3 complex subunit beta-1	AP3B1
		Apolipoprotein B-100	APOB
		Androgen receptor	AR
		AT-rich interactive domain-containing protein 4A	ARID4A
		AT-rich interactive domain-containing protein 4B	ARID4B
		Armadillo repeat-containing protein 12	ARMC12
		Armadillo repeat-containing protein 2	ARMC2
		Aryl hydrocarbon receptor nuclear translocator like	ARNTL
		Histone chaperone ASF1B	ASF1B
		Abnormal spindle-like microcephaly-associated protein	ASPM
		Ankyrin repeat, SAM and basic leucine zipper domain-containing protein 1	ASZ1
		Alpha-tubulin N-acetyltransferase 1	ATAT1
		Atrophin-1	ATN1
		Sodium/potassium-transporting ATPase subunit alpha-4	ATP1A4
		Plasma membrane calcium-transporting ATPase 4	ATP2B4
		Transcriptional regulator ATRX	ATRX
		Aurora kinase C	AURKC
		Tyrosine-protein kinase receptor UFO	AXL
		Antizyme inhibitor 2	AZIN2
		Beta-1,4 N-acetylgalactosaminyltransferase 1	B4GALNT1
		Bcl2-associated agonist of cell death	BAD
		Large proline-rich protein BAG6	BAG6
		Apoptosis regulator BAX	BAX
		Bardet-Biedl syndrome 2 protein	BBS2
		Bardet-Biedl syndrome 4 protein	BBS4
		B-cell receptor-associated protein 31	BCAP31
		Bcl-2-like protein 1	BCL2L1
		Bcl-2-like protein 10	BCL2L10
		Bcl-2-like protein 11	BCL2L11
		Bcl-2-like protein 2	BCL2L2
		B-cell lymphoma 6 protein	BCL6
		Baculoviral IAP repeat-containing protein 3	BIRC3
		Basic helix-loop-helix ARNT-like protein 1	BMAL1
		Zinc finger protein basonuclin-1	BNC1
		Protein boule-like	BOLL
		Testis-specific basic protein Y 2	BPY2
		Breast cancer type 2 susceptibility protein	BRCA2
		Bromodomain-containing protein 2	BRD2
		Bromodomain testis-specific protein	BRDT
		Fanconi anemia group J protein	BRIP1
		Break repair meiotic recombinase recruitment factor 1	BRME1
		Binder of sperm protein homolog 1	BSPH1
		BTB/POZ domain-containing protein 18	BTBD18
		Protein BTG1	BTG1
		Cation channel sperm-associated targeting subunit tau	C2CD6
		Uncharacterized protein C3orf62	C3orf62
		Calcium-binding and spermatid-specific protein 1	CABS1
		Calcium-binding tyrosine phosphorylation-regulated protein	CABYR
		Cell adhesion molecule 1	CADM1
		Calreticulin	CALR
		Calreticulin-3	CALR3
		Cation channel sperm-associated protein 1	CATSPER1
		Cation channel sperm-associated protein 2	CATSPER2
		Cation channel sperm-associated protein 3	CATSPER3
		Cation channel sperm-associated protein 4	CATSPER4
		Cation channel sperm-associated auxiliary subunit beta	CATSPERB
		Cation channel sperm-associated auxiliary subunit delta	CATSPERD
		Cation channel sperm-associated auxiliary subunit epsilon	CATSPERE
		Cation channel sperm-associated auxiliary subunit gamma	CATSPERG
		Cation channel sperm-associated auxiliary subunit zeta	CATSPERZ
		Coiled-coil domain-containing protein 136	CCDC136
		Coiled-coil domain-containing protein 42	CCDC42
		Coiled-coil domain-containing protein 62	CCDC62
		Coiled-coil domain-containing protein 63	CCDC63
		Coiled-coil domain-containing protein 87	CCDC87
		Calicin	CCIN
		Cyclin-A1	CCNA1
		E3 ubiquitin-protein ligase CCNB1IP1	CCNB1IP1
		Cyclin-I	CCNI
		Cyclin-Y	CCNY
		Cyclin-Y-like protein 1	CCNYL1
		C-C chemokine receptor type 6	CCR6
		M-phase inducer phosphatase 3	CDC25C
		Cyclin-dependent kinase 16	CDK16
		Testis-specific chromodomain protein Y 1	CDY1
		Testis-specific chromodomain protein Y 2	CDY2A
		Chromodomain Y-like protein	CDYL
		CUGBP Elav-like family member 3	CELF3
		Centrosomal protein of 131 kDa	CEP131
		Centrosomal protein of 57 kDa	CEP57
		Centrin-2	CETN2
		Cilia- and flagella-associated protein 157	CFAP157
		Cilia- and flagella-associated protein 206	CFAP206
		Cilia- and flagella-associated protein 221	CFAP221
		Cilia- and flagella-associated protein 43	CFAP43
		Cilia- and flagella-associated protein 44	CFAP44
		Cilia- and flagella-associated protein 47	CFAP47
		Cilia- and flagella-associated protein 54	CFAP54
		Cilia- and flagella-associated protein 58	CFAP58
		Cilia- and flagella-associated protein 65	CFAP65
		Cilia- and flagella-associated protein 69	CFAP69
		Cilia- and flagella-associated protein 73	CFAP73
		Cilia- and flagella-associated protein 91	CFAP91
		Cilia- and flagella-associated protein 97	CFAP97
		Sperm axonemal maintenance protein CFAP97D1	CFAP97D1
		Cystic fibrosis transmembrane conductance regulator	CFTR
		Chromodomain-helicase-DNA-binding protein 5	CHD5
		Calcium and integrin-binding protein 1	CIB1
		Claudin-11	CLDN11
		Circadian locomoter output cycles protein kaput	CLOCK
		Cyclic nucleotide-binding domain-containing protein 2	CNBD2
		Cannabinoid receptor 1	CNR1
		Cyclin N-terminal domain-containing protein 1	CNTD1
		Cyclic AMP-responsive element-binding protein 3-like protein 4	CREB3L4
		cAMP-responsive element modulator	CREM
		Crk-like protein	CRKL
		Cartilage-associated protein	CRTAP
		Casein kinase II subunit alpha'	CSNK2A2
		Cylicin-1	CYLC1
		Cylicin-2	CYLC2
		Cytochrome P450 26B1	CYP26B1
		Deleted in azoospermia protein 1	DAZ1
		Deleted in azoospermia protein 2	DAZ2
		Deleted in azoospermia protein 3	DAZ3
		Deleted in azoospermia protein 4	DAZ4
		DAZ-associated protein 1	DAZAP1
		Deleted in azoospermia-like	DAZL
		ATP-dependent RNA helicase DDX25	DDX25
		Probable ATP-dependent RNA helicase DDX4	DDX4
		Death effector domain-containing protein	DEDD
		Beta-defensin 1	DEFB1
		Defensin beta 118	DEFB118
		Desert hedgehog protein	DHH
		ATP-dependent DNA/RNA helicase DHX36	DHX36
		Testis and spermatogenesis cell-related protein 6	DJB13
		Dihydrolipoyl dehydrogenase, mitochondrial	DLD
		Deleted in lung and esophageal cancer protein 1	DLEC1
		Meiotic recombination protein DMC1/LIM15 homolog	DMC1
		Doublesex- and mab-3-related transcription factor 1	DMRT1
		Doublesex- and mab-3-related transcription factor C2	DMRTC2
		Dynein axonemal heavy chain 1	DNAH1
		DnaJ homolog subfamily A member 1	DNAJA1
		Dead end protein homolog 1	DND1
		Dynein heavy chain domain-containing protein 1	DNHD1
		Dynamin-2	DNM2
		DNA (cytosine-5)-methyltransferase 3A	DNMT3A
		DNA (cytosine-5)-methyltransferase 3-like	DNMT3L
		Protein DPCD	DPCD
		Probable C-mannosyltransferase DPY19L2	DPY19L2
		Putative C-mannosyltransferase DPY19L2P1	DPY19L2P1
		Putative C-mannosyltransferase DPY19L2P2	DPY19L2P2
		Dynein regulatory complex subunit 7	DRC7
		Dual specificity protein phosphatase 13 isoform B	DUSP13
		Dynein light chain 1, cytoplasmic	DYNLL1
		Cilium assembly protein DZIP1	DZIP1
		Transcription factor E2F1	E2F1
		EF-hand calcium-binding domain-containing protein 9	EFCAB9
		Histone-lysine N-methyltransferase EHMT2	EHMT2
		Eukaryotic translation initiation factor 5A-2	EIF5A2
		RNA polymerase II elongation factor ELL3	ELL3
		Epididymal sperm-binding protein 1	ELSPBP1
		Enhancer of polycomb homolog 1	EPC1
		DNA excision repair protein ERCC-1	ERCC1
		Fatty acid-binding protein 9	FABP9
		Protein FAM209A	FAM209A
		Protein FAM209B	FAM209B
		Protein FAM50A	FAM50A
		Protein FAM9A	FAM9A
		Protein FAM9B	FAM9B
		Protein FAM9C	FAM9C
		Fanconi anemia group G protein	FANCG
		Inactive peptidyl-prolyl cis-trans isomerase FKBP6	FKBP6
		Fibronectin type-III domain-containing protein 3A	FNDC3A
		Hepatocyte nuclear factor 3-gamma	FOXA3
		Forkhead box protein J1	FOXJ1
		Forkhead box protein J2	FOXJ2
		Forkhead box protein J3	FOXJ3
		Fascin-3	FSCN3
		Follitropin subunit beta	FSHB
		Follicle-stimulating hormone receptor	FSHR
		Fibrous sheath-interacting protein 2	FSIP2
		Galactosylceramide sulfotransferase	GAL3ST1
		Polypeptide N-acetylgalactosaminyltransferase 3	GALNT3
		Inactive polypeptide N-acetylgalactosaminyltransferase-like protein 5	GALNTL5
		Guanidinoacetate N-methyltransferase	GAMT
		Golgi-associated RAB2 interactor protein 1A	GARIN1A
		Golgi-associated RAB2 interactor protein 1B	GARIN1B
		Gametogenetin	GGN
		Putative gametogenetin-binding protein 1	GGNBP1
		Gametogenetin-binding protein 2	GGNBP2
		Glutathione hydrolase 1 proenzyme	GGT1
		Growth hormone secretagogue receptor type 1	GHSR
		Gap junction alpha-1 protein	GJA1
		Gap junction beta-3 protein	GJB3
		Glycerol kinase 2	GK2
		Zinc finger protein GLI1	GLI1
		Germ cell-less protein-like 1	GMCL1
		Germ cell-less protein-like 2	GMCL2
		Golgin subfamily A member 3	GOLGA3
		Golgi reassembly-stacking protein 2	GORASP2
		Phospholipid hydroperoxide glutathione peroxidase	GPX4
		Gametocyte-specific factor 1	GTSF1
		Histone H1.1	H1-1
		Histone H1t	H1-6
		Testis-specific H1 histone	H1-7
		Putative spermatid-specific linker histone H1-like protein	H1-9P
		Histone H2AX	H2AX
		Histone H2B type 1-A	H2BC1
		E3 ubiquitin-protein ligase HERC2	HERC2
		Probable E3 ubiquitin-protein ligase HERC4	HERC4
		Homocysteine-responsive endoplasmic reticulum-resident ubiquitin-like domain member 2 protein	HERPUD2
		High mobility group protein B2	HMGB2
		Cilia- and flagella-associated protein HOATZ	HOATZ
		Protein Hook homolog 1	HOOK1
		HORMA domain-containing protein 1	HORMAD1
		Homeobox protein Hox-A10	HOXA10
		Homeobox protein Hox-A11	HOXA11
		Homeobox protein Hox-A9	HOXA9
		Heat shock factor protein 2	HSF2
		Heat shock factor 2-binding protein	HSF2BP
		Heat shock-related 70 kDa protein 2	HSPA2
		Intraflagellar transport protein 25 homolog	HSPB11
		Intraflagellar transport protein 20 homolog	IFT20
		Intraflagellar transport protein 27 homolog	IFT27
		Intraflagellar transport protein 81 homolog	IFT81
		Intraflagellar transport-associated protein	IFTAP
		Cation-independent mannose-6-phosphate receptor	IGF2R
		Interactor of HORMAD1 protein 1	IHO1
		Interleukin-1 alpha	IL1A
		Mitochondrial inner membrane protease subunit 2	IMMP2L
		Inhibitor of growth protein 2	ING2
		Inhibin beta B chain	INHBB
		Type II inositol 1,4,5-trisphosphate 5-phosphatase	INPP5B
		Insulin-like 3	INSL3
		IQ domain-containing protein F1	IQCF1
		Dynein regulatory complex protein 9	IQCG
		Protein jagged-2	JAG2
		Junctional adhesion molecule B	JAM2
		Junctional adhesion molecule C	JAM3
		Protein KASH5	KASH5
		Histone acetyltransferase KAT5	KAT5
		Katanin p60 ATPase-containing subunit A-like 1	KATNAL1
		Lysine-specific demethylase 2B	KDM2B
		Lysine-specific demethylase 3A	KDM3A
		KH domain-containing, RNA-binding, signal transduction-associated protein 1	KHDRBS1
		Mast/stem cell growth factor receptor Kit	KIT
		Kinesin light chain 3	KLC3
		Kelch-like protein 10	KLHL10
		Kinetochore scaffold 1	KNL1
		Keratin, type I cytoskeletal 9	KRT9
		La-related protein 7	LARP7
		Leucine-rich repeat-containing G-protein coupled receptor 4	LGR4
		Lutropin-choriogonadotropic hormone receptor	LHCGR
		LIM domain kinase 2	LIMK2
		Leucine-rich repeat and guanylate kinase domain-containing protein	LRGUK
		Volume-regulated anion channel subunit LRRC8A	LRRC8A
		Leucine-rich repeat serine/threonine-protein kinase 2	LRRK2
		Leucine zipper transcription factor-like protein 1	LZTFL1
		Meiosis 1 arrest protein	M1AP
		Protein maelstrom homolog	MAEL
		Serine/threonine-protein kinase MAK	MAK
		Proto-oncogene Mas	MAS1
		Microtubule-associated serine/threonine-protein kinase 2	MAST2
		Male-enhanced antigen 1	MEA1
		Meiosis-specific protein MEI4	MEI4
		Meiosis expressed gene 1 protein homolog	MEIG1
		Meiosis-specific coiled-coil domain-containing protein MEIOC	MEIOC
		Meiosis initiator protein	MEIOSIN
		Tyrosine-protein kinase Mer	MERTK
		N6-adenosine-methyltransferase non-catalytic subunit	METTL14
		N6-adenosine-methyltransferase catalytic subunit	METTL3
		Hippocampus abundant transcript 1 protein	MFSD14A
		Alpha-1,3-mannosyl-glycoprotein 4-beta-N-acetylglucosaminyltransferase-like protein MGAT4D	MGAT4D
		Molecular chaperone MKKS	MKKS
		E3 ubiquitin-protein ligase makorin-2	MKRN2
		DNA mismatch repair protein Mlh1	MLH1
		Meiosis-specific nuclear structural protein 1	MNS1
		MORC family CW-type zinc finger protein 1	MORC1
		MORN repeat-containing protein 2	MORN2
		RNA helicase Mov10l1	MOV10L1
		Maestro heat-like repeat-containing protein family member 2B	MROH2B
		MutS protein homolog 4	MSH4
		DNA mismatch repair protein Msh6	MSH6
		Myb-related protein A	MYBL1
		c-Myc-binding protein	MYCBP
		MYCBP-associated protein	MYCBPAP
		Nanos homolog 2	NANOS2
		Nanos homolog 3	NANOS3
		Nucleoporin NDC1	NDC1
		Protein NDRG3	NDRG3
		Nectin-2	NECTIN2
		Nectin-3	NECTIN3
		E3 ubiquitin-protein ligase NEURL1	NEURL1
		NKAP-like protein	NKAPL
		NACHT, LRR and PYD domains-containing protein 14	NLRP14
		Nucleoside diphosphate kinase homolog 5	NME5
		Thioredoxin domain-containing protein 3	NME8
		Neurogenic locus notch homolog protein 1	NOTCH1
		Nuclear pore-associated protein 1	NPAP1
		Nephrocystin-1	NPHP1
		Atrial natriuretic peptide receptor 2	NPR2
		Nuclear receptor subfamily 0 group B member 1	NR0B1
		Nuclear receptor subfamily 2 group C member 2	NR2C2
		RNA cytosine C(5)-methyltransferase NSUN2	NSUN2
		Ornithine decarboxylase antizyme 3	OAZ3
		P protein	OCA2
		Outer dynein arm-docking complex subunit 3	ODAD3
		Outer dense fiber protein 1	ODF1
		Outer dense fiber protein 2	ODF2
		Outer dense fiber protein 3	ODF3
		Outer dense fiber protein 4	ODF4
		Olfactory receptor 7C1	OR7C1
		Oxysterol-binding protein 2	OSBP2
		Putative transcription factor Ovo-like 1	OVOL1
		Parkin coregulated gene protein	PACRG
		Platelet-activating factor acetylhydrolase IB subunit beta	PAFAH1B1
		Platelet-activating factor acetylhydrolase IB subunit alpha2	PAFAH1B2
		Platelet-activating factor acetylhydrolase IB subunit alpha1	PAFAH1B3
		Polyadenylate-binding protein-interacting protein 2	PAIP2
		Pantothenate kinase 2, mitochondrial	PANK2
		Protein mono-ADP-ribosyltransferase PARP11	PARP11
		POZ-, AT hook-, and zinc finger-containing protein 1	PATZ1
		Paired box protein Pax-5	PAX5
		Proprotein convertase subtilisin/kexin type 4	PCSK4
		Choline-phosphate cytidylyltransferase B	PCYT1B
		Protein disulfide-isomerase-like protein of the testis	PDILT
		Profilin-4	PFN4
		Phosphoglycerate mutase 2	PGAM2
		Phosphoacetylglucosamine mutase	PGM3
		Polyhomeotic-like protein 2	PHC2
		PITH domain-containing protein 1	PITHD1
		Piwi-like protein 1	PIWIL1
		Piwi-like protein 2	PIWIL2
		Piwi-like protein 3	PIWIL3
		Piwi-like protein 4	PIWIL4
		Group 3 secretory phospholipase A2	PLA2G3
		Mitochondrial cardiolipin hydrolase	PLD6
		Pleckstrin homology domain-containing family A member 1	PLEKHA1
		Cardiac phospholamban	PLN
		Pro-MCH	PMCH
		Polyamine-modulated factor 1-binding protein 1	PMFBP1
		Poly(A)-specific ribonuclease PNLDC1	PNLDC1
		POU domain, class 4, transcription factor 2	POU4F2
		Peroxiredoxin-4	PRDX4
		cAMP-dependent protein kinase catalytic subunit alpha	PRKACA
		cAMP-dependent protein kinase catalytic subunit gamma	PRKACG
		5'-AMP-activated protein kinase subunit gamma-1	PRKAG1
		Sperm protamine P1	PRM1
		Protamine-2	PRM2
		Protamine-3	PRM3
		Prokineticin-2	PROK2
		Testisin	PRSS21
		Putative serine protease 42	PRSS42P
		Proteasome subunit alpha-type 8	PSMA8
		Proteasome activator complex subunit 4	PSME4
		Protein patched homolog 1	PTCH1
		Securin	PTTG1
		Pumilio homolog 1	PUM1
		Pygopus homolog 1	PYGO1
		Pygopus homolog 2	PYGO2
		KH domain-containing RNA-binding protein QKI	QKI
		Rac GTPase-activating protein 1	RACGAP1
		UV excision repair protein RAD23 homolog B	RAD23B
		DNA repair protein RAD51 homolog 3	RAD51C
		Ankycorbin	RAI14
		GTP-binding nuclear protein Ran	RAN
		Retinoblastoma-associated protein	RB1
		RNA-binding motif protein, Y chromosome, family 1 member B	RBMY1B
		Meiotic recombination protein REC8 homolog	REC8
		DNA-binding protein RFX2	RFX2
		Regucalcin	RGN
		Regulator of G-protein signaling 2	RGS2
		Rhomboid-related protein 4	RHBDD1
		RIMS-binding protein 3A	RIMBP3
		RIMS-binding protein 3B	RIMBP3B
		RIMS-binding protein 3C	RIMBP3C
		E3 ubiquitin-protein ligase RNF114	RNF114
		RING finger protein 151	RNF151
		RING finger protein 17	RNF17
		E3 ubiquitin-protein ligase RNF8	RNF8
		Ropporin-1A	ROPN1
		Ropporin-1B	ROPN1B
		Ropporin-1-like protein	ROPN1L
		Proto-oncogene tyrosine-protein kinase ROS	ROS1
		60S ribosomal protein L10-like	RPL10L
		60S ribosomal protein L39-like	RPL39L
		40S small ribosomal protein 4Y	RPS4Y
		Radial spoke head 1 homolog	RSPH1
		Radial spoke head protein 6 homolog A	RSPH6A
		RuvB-like 1	RUVBL1
		Myotubularin-related protein 5	SBF1
		S phase cyclin A-associated protein in the endoplasmic reticulum	SCAPER
		Selenoprotein F	SELENOF
		Semenogelin-1	SEMG1
		Semenogelin-2	SEMG2
		Septin-12	SEPTIN12
		Septin-14	SEPTIN14
		Septin-2	SEPTIN2
		Septin-4	SEPTIN4
		Septin-6	SEPTIN6
		Septin-7	SEPTIN7
		Plasma serine protease inhibitor	SERPINA5
		Probable helicase senataxin	SETX
		Scm-like with four MBT domains protein 1	SFMBT1
		Sphingosine-1-phosphate lyase 1	SGPL1
		Testicular spindle-associated protein SHCBP1L	SHCBP1L
		Protein shisa-6	SHISA6
		E3 ubiquitin-protein ligase SIAH1	SIAH1
		NAD-dependent protein deacetylase sirtuin-1	SIRT1
		Homeobox protein SIX5	SIX5
		Protein SIX6OS1	SIX6OS1
		Ski-like protein	SKIL
		Thiamine transporter 1	SLC19A2
		Solute carrier family 22 member 14	SLC22A14
		Solute carrier family 22 member 16	SLC22A16
		ADP/ATP translocase 4	SLC25A31
		Chloride anion exchanger	SLC26A3
		Solute carrier family 26 member 6	SLC26A6
		Testis anion transporter 1	SLC26A8
		Solute carrier family 2, facilitated glucose transporter member 14	SLC2A14
		Anion exchange protein 2	SLC4A2
		Sodium/hydrogen exchanger 8	SLC9A8
		Sodium/hydrogen exchanger 10	SLC9C1
		Solute carrier organic anion transporter family member 4C1	SLCO4C1
		SRA stem-loop-interacting RNA-binding protein, mitochondrial	SLIRP
		Mothers against decapentaplegic homolog 4	SMAD4
		Probable global transcription activator SNF2L2	SMARCA2
		Spermatid-specific manchette-related protein 1	SMRP1
		U2 small nuclear ribonucleoprotein A'	SNRPA1
		Superoxide dismutase [Cu-Zn]	SOD1
		Spermatogenesis- and oogenesis-specific basic helix-loop-helix-containing protein 1	SOHLH1
		Spermatogenesis- and oogenesis-specific basic helix-loop-helix-containing protein 2	SOHLH2
		Transcription factor SOX-17	SOX17
		Transcription factor SOX-30	SOX30
		Transcription factor SOX-8	SOX8
		Transcription factor SOX-9	SOX9
		Sperm surface protein Sp17	SPA17
		Sperm acrosome membrane-associated protein 1	SPACA1
		Sperm acrosome developmental regulator	SPACDR
		Sperm-associated antigen 11B	SPAG11B
		Sperm-associated antigen 16 protein	SPAG16
		Sperm-associated antigen 17	SPAG17
		Sperm-associated antigen 4 protein	SPAG4
		Sperm-associated antigen 6	SPAG6
		Sperm-associated antigen 8	SPAG8
		Sperm protein associated with the nucleus on the X chromosome A	SPANXA1
		Sperm protein associated with the nucleus on the X chromosome B1	SPANXB1
		Testis and spermatogenesis cell-related protein 2	SPAT4
		Spermatogenesis-associated protein 1	SPATA1
		Spermatogenesis-associated protein 12	SPATA12
		Spermatogenesis-associated protein 13	SPATA13
		Spermatogenesis-associated protein 16	SPATA16
		Spermatogenesis-associated protein 17	SPATA17
		Spermatogenesis associated 18	SPATA18
		Spermatogenesis-associated protein 19, mitochondrial	SPATA19
		Spermatogenesis-associated protein 2	SPATA2
		Spermatogenesis-associated protein 20	SPATA20
		Spermatogenesis-associated protein 21	SPATA21
		Spermatogenesis-associated protein 22	SPATA22
		Spermatogenesis-associated protein 24	SPATA24
		Spermatogenesis-associated protein 25	SPATA25
		Spermatogenesis-associated protein 2-like protein	SPATA2L
		Spermatogenesis-associated protein 3	SPATA3
		Spermatogenesis-associated protein 31A1	SPATA31A1
		Spermatogenesis-associated protein 31A3	SPATA31A3
		Spermatogenesis-associated protein 31A5	SPATA31A5
		Spermatogenesis-associated protein 31A6	SPATA31A6
		Spermatogenesis-associated protein 31A7	SPATA31A7
		Putative spermatogenesis-associated protein 31C1	SPATA31C1
		Putative spermatogenesis-associated protein 31C2	SPATA31C2
		Spermatogenesis-associated protein 31D1	SPATA31D1
		Spermatogenesis-associated protein 31D3	SPATA31D3
		Spermatogenesis-associated protein 31D4	SPATA31D4
		Spermatogenesis-associated protein 31E1	SPATA31E1
		Spermatogenesis-associated protein 32	SPATA32
		Spermatogenesis-associated protein 33	SPATA33
		Spermatogenesis-associated protein 4	SPATA4
		Spermtatogenesis associated 45	SPATA45
		Spermatogenesis-associated protein 46	SPATA46
		Spermatogenesis-associated protein 48	SPATA48
		Ribosome biogenesis protein SPATA5	SPATA5
		Spermatogenesis associated 5 like 1	SPATA5L1
		Spermatogenesis-associated protein 6	SPATA6
		Spermatogenesis associated 6-like protein	SPATA6L
		Spermatogenesis-associated protein 7	SPATA7
		Spermatogenesis-associated protein 8	SPATA8
		Spermatogenesis-associated protein 9	SPATA9
		Spermatogenesis and centriole associated 1	SPATAC1
		Speriolin-like protein	SPATC1L
		Spermatogenesis-associated serine-rich protein 1	SPATS1
		Spermatogenesis-associated serine-rich protein 2	SPATS2
		SPATS2-like protein	SPATS2L
		Sperm flagellar protein 1	SPEF1
		Sperm flagellar protein 2	SPEF2
		Spermatid maturation protein 1	SPEM1
		Uncharacterized protein SPEM3	SPEM3
		Serine protease inhibitor Kazal-type 1	SPINK1
		Serine protease inhibitor Kazal-type 2	SPINK2
		Meiotic recombination protein SPO11	SPO11
		SPOC domain-containing protein 1	SPOCD1
		Signal peptide peptidase-like 2C	SPPL2C
		Proto-oncogene tyrosine-protein kinase Src	SRC
		SRSF protein kinase 1	SRPK1
		Somatostatin receptor type 1	SSTR1
		Somatostatin receptor type 2	SSTR2
		Somatostatin receptor type 3	SSTR3
		Serine/threonine-protein kinase STK11	STK11
		Stimulated by retinoic acid gene 8 protein homolog	STRA8
		Spermatid perinuclear RNA-binding protein	STRBP
		SUN domain-containing protein 1	SUN1
		SUN domain-containing protein 5	SUN5
		Synaptonemal complex central element protein 3	SYCE3
		Synaptonemal complex protein 1	SYCP1
		Synaptonemal complex protein 3	SYCP3
		Nesprin-1	SYNE1
		Transcription initiation factor TFIID 250 KDa subunit	TAF1
		Transcription initiation factor TFIID subunit 4B	TAF4B
		Transcription initiation factor TFIID subunit 7-like	TAF7L
		Tafazzin	TAFAZZIN
		RISC-loading complex subunit TARBP2	TARBP2
		Protein TBATA	TBATA
		TBC1 domain family member 20	TBC1D20
		TBC1 domain family member 21	TBC1D21
		TATA box-binding protein-like 1	TBPL1
		Transcription factor-like 5 protein	TCFL5
		T-complex protein 11 homolog	TCP11
		Tudor domain-containing protein 1	TDRD1
		Putative ATP-dependent RNA helicase TDRD12	TDRD12
		Tudor domain-containing protein 5	TDRD5
		Tudor domain-containing protein 6	TDRD6
		Tudor domain-containing protein 7	TDRD7
		ATP-dependent RNA helicase TDRD9	TDRD9
		Tudor and KH domain-containing protein	TDRKH
		Testis development-related protein	TDRP
		Dual specificity testis-specific protein kinase 1	TESK1
		Dual specificity testis-specific protein kinase 2	TESK2
		Tesmin	TESMIN
		Testis-expressed protein 15	TEX15
		Testis-expressed protein 19	TEX19
		Testicular haploid expressed gene protein	THEG
		Transmembrane protein 119	TMEM119
		Transmembrane protein 203	TMEM203
		TATA element modulatory factor	TMF1
		Spermatid nuclear transition protein 1	TNP1
		Nuclear transition protein 2	TNP2
		Protein TOPAZ1	TOPAZ1
		Tumor protein 63	TP63
		Tubulin polyglutamylase complex subunit 1	TPGS1
		Tubulin polymerization-promoting protein family member 2	TPPP2
		Zinc finger protein RFP	TRIM27
		Pachytene checkpoint protein 2 homolog	TRIP13
		Testis-specific gene 10 protein	TSGA10
		Translin-associated protein X	TSNAX
		Translin-associated factor X-interacting protein 1	TSNAXIP1
		Tetraspanin-8	TSPAN8
		Testis-specific Y-encoded protein 1	TSPY1
		Testis-specific Y-encoded protein 10	TSPY10
		Testis-specific Y-encoded protein 2	TSPY2
		Testis-specific Y-encoded protein 3	TSPY3
		Testis-specific Y-encoded protein 4	TSPY4
		Testis-specific Y-encoded protein 8	TSPY8
		Testis-specific Y-encoded protein 9	TSPY9
		Testis-specific serine/threonine-protein kinase 1	TSSK1B
		Testis-specific serine/threonine-protein kinase 2	TSSK2
		Testis-specific serine/threonine-protein kinase 3	TSSK3
		Testis-specific serine/threonine-protein kinase 4	TSSK4
		Testis-specific serine/threonine-protein kinase 6	TSSK6
		Tetratricopeptide repeat protein 12	TTC12
		Tetratricopeptide repeat protein 21A	TTC21A
		Intraflagellar transport protein 56	TTC26
		Polyglutamylase complex subunit TTLL1	TTLL1
		Tubulin alpha-8 chain	TUBA8
		Thioredoxin domain-containing protein 2	TXNDC2
		Thioredoxin domain-containing protein 8	TXNDC8
		Thioredoxin reductase 3	TXNRD3
		Tyrosine-protein kinase receptor TYRO3	TYRO3
		Ubiquitin-conjugating enzyme E2 B	UBE2B
		Ubiquitin-conjugating enzyme E2 J1	UBE2J1
		E3 ubiquitin-protein ligase UBR2	UBR2
		Regulator of nonsense transcripts 3A	UPF3A
		Ubiquitin carboxyl-terminal hydrolase 42	USP42
		Probable ubiquitin carboxyl-terminal hydrolase FAF-Y	USP9Y
		U3 small nucleolar RNA-associated protein 14 homolog C	UTP14C
		Variable charge X-linked protein 1	VCX
		Spermatogenesis-defective protein 39 homolog	VIPAS39
		Intermembrane lipid transfer protein VPS13B	VPS13B
		Vacuolar protein sorting-associated protein 54	VPS54
		pre-mRNA 3' end processing protein WDR33	WDR33
		WD repeat-containing protein 48	WDR48
		WAP four-disulfide core domain protein 2	WFDC2
		WAS/WASL-interacting protein family member 3	WIPF3
		5'-3' exoribonuclease 2	XRN2
		Y-box-binding protein 2	YBX2
		Y-box-binding protein 3	YBX3
		YTH domain-containing protein 1	YTHDC1
		3'-5' RNA helicase YTHDC2	YTHDC2
		YTH domain-containing family protein 2	YTHDF2
		Transcriptional repressor protein YY1	YY1
		Zinc finger and BTB domain-containing protein 16	ZBTB16
		Zinc finger CW-type PWWP domain protein 1	ZCWPW1
		Zinc finger protein 41 homolog	ZFP41
		GATA-type zinc finger protein 1	ZGLP1
		Zinc finger MYND domain-containing protein 15	ZMYND15
		Zinc finger protein 296	ZNF296
		Zinc finger protein 35	ZNF35
		Zinc finger protein 449	ZNF449
		Zinc finger protein 541	ZNF541
		Zinc finger protein 628	ZNF628
		Zona pellucida-binding protein 1	ZPBP
		Zona pellucida-binding protein 2	ZPBP2
		Zinc finger and SCAN domain-containing protein 2	ZSCAN2
		Zinc finger and SCAN domain-containing protein 21	ZSCAN21
Gene Ontology (GO)	Male reproduction	Protein argonaute-4	45142
		Acrosin	ACR
		Disintegrin and metalloproteinase domain-containing protein 15	ADAM15
		Disintegrin and metalloproteinase domain-containing protein 20	ADAM20
		Disintegrin and metalloproteinase domain-containing protein 21	ADAM21
		Disintegrin and metalloproteinase domain-containing protein 30	ADAM30
		A disintegrin and metalloproteinase with thrombospondin motifs 16	ADAMTS16
		Adhesion G-protein coupled receptor G1	ADGRG1
		A-kinase anchor protein 3	AKAP3
		Fructose-bisphosphate aldolase A	ALDOA
		Anti-Muellerian hormone type-2 receptor	AMHR2
		AT-rich interactive domain-containing protein 5B	ARID5B
		Ankyrin repeat and SOCS box protein 1	ASB1
		Phospholipid-transporting ATPase IK	ATP8B3
		Apoptosis regulator Bcl-2	BCL2
		Bcl-2-interacting killer	BIK
		Bone morphogenetic protein 5	BMP5
		Bone morphogenetic protein 6	BMP6
		Bone morphogenetic protein receptor type-1A	BMPR1A
		Bcl-2-related ovarian killer protein	BOK
		Basigin	BSG
		Cyclin-dependent kinase 2	CDK2
		Cilia- and flagella-associated protein 251	CFAP251
		Cbp/p300-interacting transactivator 2	CITED2
		Cold shock domain-containing protein E1	CSDE1
		CUB and sushi domain-containing protein 1	CSMD1
		Catenin alpha-1	CTNNA1
		Catenin beta-1	CTNNB1
		Coxsackievirus and adenovirus receptor	CXADR
		E3 ubiquitin-protein ligase DCST1	DCST1
		DC-STAMP domain-containing protein 2	DCST2
		Delta(24)-sterol reductase	DHCR24
		Doublesex- and mab-3-related transcription factor 3	DMRT3
		Doublesex- and mab-3-related transcription factor A1	DMRTA1
		Dynein axonemal assembly factor 11	DNAAF11
		Eukaryotic translation initiation factor 2 subunit 2	EIF2S2
		Enkurin	ENKUR
		Enolase 4	ENO4
		Equatorin	EQTN
		Estrogen receptor	ESR1
		Protein FAM170B	FAM170B
		Fanconi anemia group A protein	FANCA
		Fibroblast growth factor 10	FGF10
		Fibroblast growth factor 8	FGF8
		Peptidyl-prolyl cis-trans isomerase FKBP4	FKBP4
		Golgi-associated RAB2 interactor protein 2	GARIN2
		Dynein regulatory complex subunit 4	GAS8
		Transcription factor GATA-4	GATA4
		Transcription factor GATA-6	GATA6
		GDNF family receptor alpha-1	GFRA1
		GLIPR1-like protein 1	GLIPR1L1
		GREB1-like protein	GREB1L
		Beta-hexosaminidase subunit beta	HEXB
		Hyaluronidase-3	HYAL3
		Inhibin alpha chain	INHA
		Inhibin beta A chain	INHBA
		Insulin receptor	INSR
		Insulin receptor-related protein	INSRR
		Izumo sperm-egg fusion protein 1	IZUMO1
		Potassium voltage-gated channel subfamily E member 1	KCNE1
		Kinesin-like protein KIF18A	KIF18A
		Kit ligand	KITLG
		Lutropin subunit beta	LHB
		LHFPL tetraspan subfamily member 2 protein	LHFPL2
		LIM/homeobox protein Lhx9	LHX9
		Low-density lipoprotein receptor-related protein 2	LRP2
		Lymphocyte antigen 6K	LY6K
		Lysozyme-like protein 4	LYZL4
		Lysozyme-like protein 6	LYZL6
		Mastermind-like domain-containing protein 1	MAMLD1
		Mitogen-activated protein kinase kinase kinase 4	MAP3K4
		Meiosis-specific kinetochore protein	MEIKIN
		Lactadherin	MFGE8
		Matrix metalloproteinase-14	MMP14
		Helix-loop-helix protein 2	NHLH2
		Oxidized purine nucleoside triphosphate hydrolase	NUDT1
		Nuclear protein 1	NUPR1
		Oxytocin-neurophysin 1	OXT
		Proliferating cell nuclear antigen	PCNA
		Platelet-derived growth factor subunit A	PDGFA
		Platelet-derived growth factor receptor beta	PDGFRB
		Phosphoglycerate kinase 2	PGK2
		1-phosphatidylinositol 4,5-bisphosphate phosphodiesterase zeta-1	PLCZ1
		Neurabin-2	PPP1R9B
		Calcineurin subunit B type 2	PPP3R2
		Ribose-phosphate pyrophosphokinase 3	PRPS1L1
		Probable inactive serine protease 37	PRSS37
		Serine protease 55	PRSS55
		Prostaglandin D2 receptor	PTGDR
		Glutamine-rich protein 2	QRICH2
		Ras-related protein Rab-3A	RAB3A
		Renin	REN
		Rho-related BTB domain-containing protein 3	RHOBTB3
		E3 ubiquitin-protein ligase RNF38	RNF38
		Tyrosine-protein kinase transmembrane receptor ROR2	ROR2
		Relaxin receptor 2	RXFP2
		Secreted frizzled-related protein 1	SFRP1
		Secreted frizzled-related protein 2	SFRP2
		Sonic hedgehog protein	SHH
		Homeobox protein SIX4	SIX4
		Solute carrier family 2, facilitated glucose transporter member 8	SLC2A8
		Sodium/hydrogen exchanger 9B1	SLC9B1
		Sodium/hydrogen exchanger 9B2	SLC9B2
		Mothers against decapentaplegic homolog 5	SMAD5
		Protein SOX-15	SOX15
		Sperm acrosome membrane-associated protein 3	SPACA3
		Sperm acrosome membrane-associated protein 4	SPACA4
		Sperm acrosome-associated protein 5	SPACA5
		Sperm acrosome membrane-associated protein 6	SPACA6
		Sperm acrosome-associated protein 7	SPACA7
		Hyaluronidase PH-20	SPAM1
		Speedy protein A	SPDYA
		Sperm equatorial segment protein 1	SPESP1
		Sex-determining region Y protein	SRY
		Signal transducer and activator of transcription 5B	STAT5B
		Synaptonemal complex protein 2	SYCP2
		Substance-P receptor	TACR1
		Transcription initiation factor TFIID subunit 1-like	TAF1L
		Transcription initiation factor TFIID subunit 4	TAF4
		T-complex protein 1 subunit alpha	TCP1
		Dynein regulatory complex subunit 5	TCTE1
		Tektin-3	TEKT3
		Transcription factor AP-2 gamma	TFAP2C
		Transforming growth factor beta-2 proprotein	TGFB2
		TGF-beta receptor type-1	TGFBR1
		Toll-like receptor 3	TLR3
		Toll-like receptor 9	TLR9
		Sperm-egg fusion protein TMEM95	TMEM95
		Transmembrane protease serine 12	TMPRSS12
		Tumor necrosis factor ligand superfamily member 10	TNFSF10
		E3 ubiquitin-protein ligase TRIM36	TRIM36
		Tubulin monoglycylase TTLL3	TTLL3
		Protein monoglycylase TTLL8	TTLL8
		Polyubiquitin-B	UBB
		Ubiquitin carboxyl-terminal hydrolase isozyme L1	UCHL1
		Homo sapiens microRNA mir-455	URS00006100A0_9606
		Homo sapiens (human) microRNA hsa-mir-455 precursor	URS000075AC6B_9606
		Homo sapiens (human) Hsa-Mir-455_pre stem-loop	URS00007E501B_9606
		Homo sapiens (human) Hsa-Mir-455 stem-loop	URS0000EFE138_9606
		Undifferentiated embryonic cell transcription factor 1	UTF1
		Voltage-dependent anion-selective channel protein 2	VDAC2
		Intermembrane lipid transfer protein VPS13A	VPS13A
		Postacrosomal sheath WW domain-binding protein	WBP2NL
		Protein Wnt-2b	WNT2B
		Protein Wnt-5a	WNT5A
		Protein Wnt-9b	WNT9B
		Wilms tumor protein	WT1
		Zinc finger protein 42 homolog	ZFP42
		Zinc finger protein ZFPM2	ZFPM2
Gene Ontology (GO)	Male infertility	Dynein axonemal heavy chain 12	DNAH12
Reactome Pathway Database		A-Kinase Anchoring Protein 9	AKAP9
Infertility Disease DataBase (IDDB)		BRCA1 DNA Repair Associated	BRCA1
		BSCL2 Lipid Droplet Biogenesis Associated, Seipin	BSCL2
		Caveolae Associated Protein 1	CAVIN1
		Coiled-Coil Domain Containing 146	CCDC146
		Male germ cell Rab GTPase-activating protein	CEP250
		Cilia And Flagella Associated Protein 300	CFAP300
		Cilia And Flagella Associated Protein 70	CFAP70
		Cystatin SN	CST1
		Cytochrome P450 Family 11 Subfamily A Member 1	CYP11A1
		Delta Like Non-Canonical Notch Ligand 1	DLK1
		DMRT Like Family A2	DMRTA2
		Dynein Axonemal Assembly Factor 2	DNAAF2
		Dynein Axonemal Assembly Factor 3	DNAAF3
		Dynein Axonemal Assembly Factor 4	DNAAF4
		Dynein Axonemal Assembly Factor 6	DNAAF6
		Dynein Axonemal Heavy Chain 11	DNAH11
		Dynein Axonemal Heavy Chain 17	DNAH17
		Dynein Axonemal Heavy Chain 5	DNAH5
		Dynein Axonemal Heavy Chain 6	DNAH6
		Dynein Axonemal Heavy Chain 7	DNAH7
		Dynein Axonemal Intermediate Chain 2	DNAI2
		DnaJ Heat Shock Protein Family (Hsp40) Member B13	DNAJB13
		Dpy-19 Like 2	DPY19L2
		Engulfment And Cell Motility 1	ELMO1
		Estrogen Receptor 2	ESR2
		Family With Sequence Similarity 47 Member C	FAM47C
		FA Complementation Group M	FANCM
		F-Box Protein 43	FBXO43
		Forkhead Box F2	FOXF2
		Helicase For Meiosis 1	HFM1
		Hedgehog Acyltransferase	HHAT
		Homeodomain Interacting Protein Kinase 4	HIPK4
		Homeobox A13	HOXA13
		HYDIN Axonemal Central Pair Apparatus Protein	HYDIN
		MAGE Family Member E2	MAGEE2
		Mitogen-Activated Protein Kinase Kinase Kinase 1	MAP3K1
		Meiotic Double-Stranded Break Formation Protein 1	MEI1
		Multimerin 1	MMRN1
		Motile Sperm Domain Containing 2	MOSPD2
		Male germ cell-associated kinase	MSL1
		Male-specific lethal 1 homolog	MSL2
		Male-specific lethal 2 homolog	MSL3
		Nanos C2HC-Type Zinc Finger 1	NANOS1
		Neuroligin 4 Y-Linked	NLGN4Y
		Nuclear Receptor Subfamily 5 Group A Member 1	NR5A1
		Male-specific lethal 3 homolog	NT5C1B
		Peptidyl Arginine Deiminase 6	PADI6
		PAT1 Homolog 2	PATL2
		Cytochrome P450 Oxidoreductase	POR
		Protein Phosphatase 1 Regulatory Subunit 36	PPP1R36
		Prokineticin Receptor 2	PROKR2
		RIO Kinase 2	RIOK2
		Radial Spoke Head Component 44	RSPH44
		Radial Spoke Head Component 9	RSPH9
		Shugoshin 2	SGO2
		Signal Regulatory Protein Gamma	SIRPG
		Scaffold Protein Involved In DNA Repair	SPIDR
		Stromal Antigen 2	STAG2
		Stromal Antigen 3	STAG3
		5'-nucleotidase cytosolic IB	TBC21
		TBCC Domain Containing 1	TBCCD1
		Transcription Elongation Factor A N-Terminal And Central Domain Containing	TCEANC
		Tyrosyl-DNA Phosphodiesterase 1	TDP1
		Telomere Repeat Binding Bouquet Formation Protein 1	TERB1
		Tripartite Motif Containing 32	TRIM32
		Tripartite Motif Containing 37	TRIM37
		Tetratricopeptide Repeat Domain 19	TTC19
		Tetratricopeptide Repeat Domain 29	TTC29
		Tubulin Tyrosine Ligase Like 9	TTLL9
		Small Nuclear Ribonucleoprotein Polypeptide A	U2A
		WEE2 Oocyte Meiosis Inhibiting Kinase	WEE2
		WNK Lysine Deficient Protein Kinase 3	WNK3
		X-Ray Repair Cross Complementing 2	XRCC2
		Zona Pellucida Glycoprotein 1	ZP1
		Zona Pellucida Glycoprotein 3	ZP3
		Zinc Finger SWIM-Type Containing 7	ZSWIM7
Gene Ontology (GO)	Testis	Cancer/testis antigen familty 45 member A2	CT45A2
Kyoto Encyclopedia of Genes and Genomes (KEGG)		Cancer/testis antigen family 45 member A1	CT45A1
Reactome Pathway Database		Testis-expressed protein 50	CT45A10
		Cancer/testis antigen family 45 member A3	CT45A3
		Cancer/testis antigen family 45 member A5	CT45A5
		Cancer/testis antigen family 45 member A6	CT45A6
		Cancer/testis antigen family 45 member A7	CT45A7
		Cancer/testis antigen family 45 member A8	CT45A8
		Cancer/testis antigen family 45 member A9	CT45A9
		Cancer/testis antigen family 47 member A1	CT47A1
		Cancer/testis antigen familty 47 member A10	CT47A10
		Cancer/testis antigen familty 47 member A11	CT47A11
		Cancer/testis antigen family 47 member A12	CT47A12
		Cancer/testis antigen family 47 member A2	CT47A2
		Cancer/testis antigen family 47 member A3	CT47A3
		Cancer/testis antigen family 47 member A4	CT47A4
		Cancer/testis antigen family 47 member A5	CT47A5
		Cancer/testis antigen family 47 member A6	CT47A6
		Cancer/testis antigen family 47 member A7	CT47A7
		Cancer/testis antigen family 47 member A8	CT47A8
		Cancer/testis antigen family 47 member A9	CT47A9
		Cancer/testis antigen family 47 member B1	CT47B1
		Cancer/testis antigen family 47 member C1	CT47C1
		Cancer/testis antigen 55	CT55
		Cancer/testis antigen 83	CT83
		Cancer/testis antigen 1	CTAG1A
		Cancer/testis antigen 1B	CTAG1B
		Cancer/testis antigen 2	CTAG2
		Dynein light chain Tctex-type 1	DYNLT1
		Dynein light chain Tctex-type protein 2	DYNLT2
		Dynein light chain Tctex-type protein 2B	DYNLT2B
		Dynein light chain Tctex-type 3	DYNLT3
		Dynein light chain Tctex-type 4	DYNLT4
		Dynein light chain Tctex-type 5	DYNLT5
		Embryonic testis differentiation homolog A	ETDA
		Embryonic testis differentiation homolog B	ETDB
		Embryonic testis differentiation homolog C	ETDC
		Fetal and adult testis-expressed transcript protein	FATE1
		Fibroblast growth factor receptor 3	FGFR3
		Glyceraldehyde-3-phosphate dehydrogenase testis-specific	FHL5
		Histone H2B testis	HIST1H2BA
		KAT8 regulatory NSL complex subunit 3	KANSL3
		Cancer/testis antigen 31	KDM5B
		L-lactate dehydrogenase A-like 6B	LDHAL6B
		L-lactate dehydrogenase C chain	LDHC
		Long Intergenic Non-Protein Coding RNA 2914	LINC02914
		Testis development protein NYD-SP21	M4A14
		Testis-expressed protein 51	MEDAG
		Nucleosome assembly protein 1-like 1	NAP1L1
		Nucleosome assembly protein 1-like 2	NAP1L2
		Nucleosome assembly protein 1-like 3	NAP1L3
		Nucleosome assembly protein 1-like 4	NAP1L4
		Nuclear protein in testis	NUTM1
		Mast/stem cell growth factor receptor precursor	p6Y-KIT
		Testis-specific protein 10-interacting protein	PATE1
		Prostate and testis expressed protein 2	PATE2
		Prostate and testis expressed protein 3	PATE3
		Testis-expressed protein 48	PATE4
		Testis-specific gene 13 protein	PDHA2
		6PF-2-K/Fru-2,6-P2ASE testis-type isozyme	PFKFB4
		Phosphorylase b kinase gamma catalytic chain, liver/testis isoform	PHKG2
		Serine/threonine protein phosphatase 2B catalytic subunit	PPP3CC
		Putative testis-specific prion protein	PRNT
		Serine protease 41	PRSS41
		Phosphatydilinositol-3,4,5-triphosphate 3-phosphatase PTEN	PTEN
		Peroxisomal testis-specific protein 1	PXT1
		Proliferation potential-related protein	RBBP6
		Paired-like homeobox protein PEPP-2	RHXF2
		Protein SET	SET
		Protein SETSIP	SETSIP
		Testis development protein NYD-SP20	SPT22
		T-complex protein 11-like protein 1	TCP11L1
		T-complex protein 11-like protein 2	TCP11L2
		T-complex protein 11 X-linked protein 1	TCP11X1
		T-complex protein 11 X-linked protein 2	TCP11X2
		Testis development-related protein 1	TDRG1
		Testis, prostate and placenta-expressed protein	TEPP
		Testis-expressed protein 10	TEX10
		Testis-expressed protein 101	TEX101
		Testis expressed 11	TEX11
		Testis-expressed protein 12	TEX12
		Testis-expressed protein 13A	TEX13A
		Testis-expressed protein 13B	TEX13B
		Putative testis-expressed protein 13C	TEX13C
		Testis-expressed protein 13D	TEX13D
		Testis-expressed protein 47	TEX14
		Testis-expressed protein 2	TEX2
		Testis-specific serine kinase substrate	TEX22
		Glyceraldehyde-3-phosphate dehydrogenase, testis-specific	TEX26
		Testis expressed 261	TEX261
		Testis-expressed protein 264	TEX264
		Testis specific serine kinase 6	TEX28
		Testis-expressed protein 29	TEX29
		Testis expressed 30	TEX30
		Testis expressed 33	TEX33
		Testis-expressed protein 35	TEX35
		Testis expressed 36	TEX36
		Testis-specific expressed protein 55	TEX37
		Testis-expressed protein 38	TEX38
		Testis-expressed protein 43	TEX43
		Testis-expressed protein 9	TEX44
		Testis-expressed protein 45	TEX45
		Testis expressed 46	TEX46
		Testis expressed 47	TEX47
		Testis expressed 48	TEX48
		Testis expressed 49	TEX49
		Testis expressed 50	TEX50
		Testis expressed 51	TEX51
		Testis expressed 52	TEX52
		Testis expressed 53	TEX53
		Testis expressed 54	TEX54
		Testis expressed 55	TEX55
		Testis expressed 9	TEX9
		Testis expressed basic protein 1	TSBP1
		Testis development protein NYD-SP7	TSG10
		Testis specific 10 interacting protein	TSGA10IP
		Testis spectific 13	TSGA13
		Testis specific serine kinase substrate	TSKS
		Testis-specific Y-encoded protein 1-like	TSPY1L
		Putative testis-specific Y-encoded-like protein 3	TSPY26P
		Testis-specific Y-encoded protein 3-like	TSPY3L
		Testis-specific Y-encoded protein 4-like	TSPY4L
		Testis specific protein Y-linked 8	TSPYB
		Testis-specific Y-encoded-like protein 1	TSPYL1
		Testis-specific Y-encoded-like protein 2	TSPYL2
		Testis-specific Y-encoded-like protein 4	TSPYL4
		Testis-specific Y-encoded-like protein 5	TSPYL5
		Testis-specific Y-encoded-like protein 6	TSPYL6
		Uroplakin-1b	UPK1B
		Variable charge X-linked protein 2	URS0000E62DB7_9606
		Homo sapiens (human) testis-specific transcript, Y-linked 14	URS0000E7864A_9606
		Testis-specific protein TEX28	VCX2
		Variable charge X-linked protein 3	VCX3A
		Variable charge X-linked protein 3B	VCX3B
		Testis-specific basic protein Y 1	VCY
		Testis-expressed basic protein 1	XKRY
		Testis-specific XK-related protein, Y-linked 2	XKRY2
		Testis zinc finger protein	ZBTB32
Gene Ontology (GO)	Recombination, meiosis	Actin, cytoplasmic 1	ACTB
Kyoto Encyclopedia of Genes and Genomes (KEGG)		Actin-like protein 6A	ACTL6A
Reactome Pathway Database		Actin-related protein 2	ACTR2
		Actin-related protein 5	ACTR5
		Actin-related protein 8	ACTR8
		Adenosine deaminase	ADA
		Disintegrin and metalloproteinase domain-containing protein 17	ADAM17
		Advanced glycosylation end product-specific receptor	AGER
		Aryl hydrocarbon receptor	AHR
		Single-stranded DNA cytosine deaminase	AICDA
		Autoimmune regulator	AIRE
		THO complex subunit 4	ALYREF
		Ankyrin repeat and LEM domain-containing protein 1	ANKLE1
		Ankyrin repeat domain-containing protein 31	ANKRD31
		Annexin A1	ANXA1
		AP-5 complex subunit sigma-1	AP5S1
		AP-5 complex subunit zeta-1	AP5Z1
		DNA-(apurinic or apyrimidinic site) endonuclease	APEX1
		DNA-(apurinic or apyrimidinic site) endonuclease 2	APEX2
		Aprataxin and PNK-like factor	APLF
		Arginase-1	ARG1
		AT-rich interactive domain-containing protein 2	ARID2
		AT-rich interactive domain-containing protein 5A	ARID5A
		ATPase family AAA domain-containing protein 5	ATAD5
		Serine-protein kinase ATM	ATM
		Aurora kinase A and ninein-interacting protein	AUNIP
		Beta-2-microglobulin	B2M
		Transcription regulator protein BACH2	BACH2
		BRCA1-associated RING domain protein 1	BARD1
		Basic leucine zipper transcriptional factor ATF-like	BATF
		B-cell lymphoma/leukemia 10	BCL10
		B-cell lymphoma/leukemia 11B	BCL11B
		B-cell lymphoma 3 protein	BCL3
		RecQ-like DNA helicase BLM	BLM
		BRCA1-PALB2-BRCA2 homologous recombination DNA repair complex	brca2-palb2_human
		Bromodomain-containing protein 8	BRD8
		Bromodomain and WD repeat-containing protein 1	BRWD1
		Tyrosine-protein kinase BTK	BTK
		Butyrophilin subfamily 3 member A2	BTN3A2
		Butyrophilin subfamily 3 member A3	BTN3A3
		BTR double Holliday Junction dissolution complex	btr_human
		Protein IL-40	C17orf99
		Complement component C1q complex	c1q_human
		Complement C1q subcomponent subunit A	C1QA
		Complement C1q subcomponent subunit B	C1QB
		Complement component 1 Q subcomponent-binding protein, mitochondrial	C1QBP
		Complement C1q subcomponent subunit C	C1QC
		Complement C1r subcomponent	C1R
		Complement C1r subcomponent-like protein	C1RL
		Complement C1s subcomponent	C1S
		Complement C2	C2
		Complement C3	C3
		Complement C4-A	C4A
		Complement C4-B	C4B
		C4b-binding protein alpha chain	C4BPA
		C4b-binding protein beta chain	C4BPB
		Complement C5	C5
		Complement component C6	C6
		Complement component C7	C7
		Complement component C8 alpha chain	C8A
		Complement component C8 beta chain	C8B
		Complement component C8 gamma chain	C8G
		Complement component C9	C9
		Caspase recruitment domain-containing protein 9	CARD9
		C-C motif chemokine 19	CCL19
		C-C chemokine receptor type 2	CCR2
		B-lymphocyte antigen CD19	CD19
		T-cell surface glycoprotein CD1a	CD1A
		T-cell surface glycoprotein CD1b	CD1B
		T-cell surface glycoprotein CD1c	CD1C
		Antigen-presenting glycoprotein CD1d	CD1D
		T-cell surface glycoprotein CD1e, membrane-associated	CD1E
		CD226 antigen	CD226
		CD27 antigen	CD27
		Programmed cell death 1 ligand 1	CD274
		T-cell-specific surface glycoprotein CD28	CD28
		T-cell surface glycoprotein CD4	CD4
		Tumor necrosis factor receptor superfamily member 5	CD40
		CD40 ligand	CD40LG
		Membrane cofactor protein	CD46
		Complement decay-accelerating factor	CD55
		CD70 antigen	CD70
		HLA class II histocompatibility antigen gamma chain	CD74
		T-lymphocyte activation antigen CD80	CD80
		CD81 antigen	CD81
		T-cell surface glycoprotein CD8 alpha chain	CD8A
		Cell division control protein 45 homolog	CDC45
		Cell division cycle 7-related protein kinase	CDC7
		Carcinoembryonic antigen-related cell adhesion molecule 1	CEACAM1
		Centromere protein S	CENPS
		Centromere protein X	CENPX
		Complement factor I	CFI
		Cyclic GMP-AMP synthase	CGAS
		Chromodomain-helicase-DNA-binding protein 4	CHD4
		Serine/threonine-protein kinase Chk1	CHEK1
		Galectin-10	CLC
		Cardiotrophin-like cytokine factor 1	CLCF1
		C-type lectin domain family 4 member G	CLEC4G
		C-type lectin domain family 6 member A	CLEC6A
		C-type lectin domain family 7 member A	CLEC7A
		Clusterin	CLU
		Complement receptor type 1	CR1
		Complement component receptor 1-like protein	CR1L
		Complement receptor type 2	CR2
		Cytokine receptor common subunit beta	CSF2RB
		Dipeptidyl peptidase 1	CTSC
		Pro-cathepsin H	CTSH
		C-X-C motif chemokine 13	CXCL13
		Cell cycle regulator of non-homologous end joining	CYREN
		CYFIP-related Rac1 interactor B	CYRIB
		DDB1- and CUL4-associated factor 1	DCAF1
		Protein artemis	DCLRE1C
		DENN domain-containing protein 1B	DENND1B
		DNA methyltransferase 1-associated protein 1	DMAP1
		Dual specificity protein phosphatase 22	DUSP22
		Interleukin-27 subunit beta	EBI3
		EP300-interacting inhibitor of differentiation 3	EID3
		Crossover junction endonuclease EME1	EME1
		Probable crossover junction endonuclease EME2	EME2
		Epithelial membrane protein 2	EMP2
		Endonuclease G, mitochondrial	ENDOG
		Ectonucleoside triphosphate diphosphohydrolase 7	ENTPD7
		E1A-binding protein p400	EP400
		Enhancer of polycomb homolog 2	EPC2
		Ephrin type-B receptor 2	EPHB2
		ERCC1-XPF endonuclease complex	ercc1-xpf_human
		General transcription and DNA repair factor IIH helicase subunit XPD	ERCC2
		DNA repair endonuclease XPF	ERCC4
		DNA excision repair protein ERCC-6	ERCC6
		Endogenous retrovirus group K member 10 Pol protein	ERVK-10
		Endogenous retrovirus group K member 11 Pol protein	ERVK-11
		Endogenous retrovirus group K member 19 Pol protein	ERVK-19
		Endogenous retrovirus group K member 25 Pol protein	ERVK-25
		Endogenous retrovirus group K member 6 Pol protein	ERVK-6
		Endogenous retrovirus group K member 7 Pol protein	ERVK-7
		Endogenous retrovirus group K member 8 Pol protein	ERVK-8
		Exonuclease 3'-5' domain-containing protein 2	EXD2
		Exonuclease 1	EXO1
		Exosome complex component RRP40	EXOSC3
		Exosome complex component MTR3	EXOSC6
		FAS-associated death domain protein	FADD
		Fanconi-associated nuclease 1	FAN1
		Fanconi anemia group B protein	FANCB
		Fanconi anemia group D2 protein	FANCD2
		F-box DNA helicase 1	FBH1
		F-box only protein 38	FBXO38
		High affinity immunoglobulin epsilon receptor subunit gamma	FCER1G
		Low affinity immunoglobulin epsilon Fc receptor	FCER2
		High affinity immunoglobulin gamma Fc receptor I	FCGR1A
		Low affinity immunoglobulin gamma Fc region receptor II-b	FCGR2B
		Low affinity immunoglobulin gamma Fc region receptor III-A	FCGR3A
		Flap endonuclease 1	FEN1
		Fidgetin-like protein 1	FIGNL1
		Forkhead box protein P3	FOXP3
		Alpha-(1,3)-fucosyltransferase 7	FUT7
		Frizzled-5	FZD5
		Protein GAPT	GAPT
		Trans-acting T-cell-specific transcription factor GATA-3	GATA3
		Flap endonuclease GEN homolog 1	GEN1
		DNA replication complex GINS protein PSF2	GINS2
		DNA replication complex GINS protein SLD5	GINS4
		Guanine nucleotide-binding protein-like 1	GNL1
		Granzyme M	GZMM
		Histone H1.0	H1-0
		Histone H1.10	H1-10
		Histone H1.2	H1-2
		Histone H1.3	H1-3
		Histone H1.4	H1-4
		Histone H1.5	H1-5
		Histone H1.8	H1-8
		Hepatitis A virus cellular receptor 2	HAVCR2
		Polyamine deacetylase HDAC10	HDAC10
		Hepatoma-derived growth factor-related protein 2	HDGFL2
		DNA helicase B	HELB
		Helicase POLQ-like	HELQ
		Endogenous retrovirus group K member 113 Pol protein	HERVK_113
		Hereditary hemochromatosis protein	HFE
		HLA class I histocompatibility antigen, A alpha chain	HLA-A
		HLA class I histocompatibility antigen, B alpha chain	HLA-B
		HLA class I histocompatibility antigen, C alpha chain	HLA-C
		HLA class II histocompatibility antigen, DM alpha chain	HLA-DMA
		HLA class II histocompatibility antigen, DM beta chain	HLA-DMB
		HLA class II histocompatibility antigen, DO alpha chain	HLA-DOA
		HLA class II histocompatibility antigen, DO beta chain	HLA-DOB
		HLA class II histocompatibility antigen, DP alpha 1 chain	HLA-DPA1
		HLA class II histocompatibility antigen, DP beta 1 chain	HLA-DPB1
		HLA class II histocompatibility antigen, DQ alpha 1 chain	HLA-DQA1
		HLA class II histocompatibility antigen, DQ alpha 2 chain	HLA-DQA2
		HLA class II histocompatibility antigen, DQ beta 1 chain	HLA-DQB1
		HLA class II histocompatibility antigen, DQ beta 2 chain	HLA-DQB2
		HLA class II histocompatibility antigen, DRB1 beta chain	HLA-DRB1
		HLA class II histocompatibility antigen, DR beta 3 chain	HLA-DRB3
		HLA class II histocompatibility antigen, DR beta 4 chain	HLA-DRB4
		HLA class II histocompatibility antigen, DR beta 5 chain	HLA-DRB5
		HLA class I histocompatibility antigen, alpha chain E	HLA-E
		HLA class I histocompatibility antigen, alpha chain F	HLA-F
		HLA class I histocompatibility antigen, alpha chain G	HLA-G
		Putative HLA class I histocompatibility antigen, alpha chain H	HLA-H
		H2.0-like homeobox protein	HLX
		Abasic site processing protein HMCES	HMCES
		High mobility group protein B1	HMGB1
		High mobility group protein B3	HMGB3
		HORMA domain containing 2	HORMAD2
		Hypoxanthine-guanine phosphoribosyltransferase	HPRT1
		Hemopexin	HPX
		GTPase HRas	HRAS
		homologous recombination factor with OB-fold	HROB
		60 kDa heat shock protein, mitochondrial	HSPD1
		Checkpoint protein HUS1	HUS1
		Checkpoint protein HUS1B	HUS1B
		Interferon alpha-2	IFNA2
		Interferon beta	IFNB1
		Immunoglobulin heavy constant gamma 1	IGHG1
		Interleukin-10	IL10
		Interleukin-12 subunit alpha	IL12A
		Interleukin-12 subunit beta	IL12B
		Interleukin-12 receptor subunit beta-1	IL12RB1
		Interleukin-13 receptor subunit alpha-2	IL13RA2
		Interleukin-17 receptor A	IL17RA
		Interleukin-18	IL18
		Interleukin-18-binding protein	IL18BP
		Interleukin-18 receptor 1	IL18R1
		Interleukin-1 beta	IL1B
		Interleukin-1 receptor type 1	IL1R1
		Interleukin-1 receptor-like 1	IL1RL1
		Interleukin-2	IL2
		Interleukin-20 receptor subunit beta	IL20RB
		Interleukin-21 receptor	IL21R
		Interleukin-23 subunit alpha	IL23A
		Interleukin-23 receptor	IL23R
		Interleukin-27 subunit alpha	IL27
		Interleukin-27 receptor subunit alpha	IL27RA
		Interleukin-2 receptor subunit beta	IL2RB
		Interleukin-33	IL33
		Interleukin-4	IL4
		L-amino-acid oxidase	IL4I1
		Interleukin-4 receptor subunit alpha	IL4R
		Interleukin-6	IL6
		Interleukin-6 receptor subunit alpha	IL6R
		Interleukin-7 receptor subunit alpha	IL7R
		Interleukin-9	IL9
		Interleukin-9 receptor	IL9R
		Inhibitor of growth protein 3	ING3
		SOSS complex subunit C	INIP
		SOSS2 complex	inip-ints3-nabp1_human
		SOSS1 complex	inip-ints3-nabp2_human
		Chromatin-remodeling ATPase INO80	INO80
		INO80 complex subunit B	INO80B
		INO80 complex subunit C	INO80C
		INO80 complex subunit D	INO80D
		INO80 complex subunit E	INO80E
		Phosphatidylinositol 3,4,5-trisphosphate 5-phosphatase 1	INPP5D
		Interleukin-23 complex	interleukin-23_human
		Integrator complex subunit 3	INTS3
		Interferon regulatory factor 4	IRF4
		Interferon regulatory factor 7	IRF7
		Protein jagged-1	JAG1
		Tyrosine-protein kinase JAK2	JAK2
		Tyrosine-protein kinase JAK3	JAK3
		Transcription factor JunB	JUNB
		Lysine-specific histone demethylase 1A	KDM1A
		Lysine-specific demethylase 4D	KDM4D
		Lysine-specific demethylase 5D	KDM5D
		KH domain-containing protein 3	KHDC3L
		DNA/RNA-binding protein KIN17	KIN
		Kelch domain-containing protein 3	KLHDC3
		Kelch-like protein 15	KLHL15
		Kelch-like protein 6	KLHL6
		NKG2-A/NKG2-B type II integral membrane protein	KLRC1
		Natural killer cells antigen CD94	KLRD1
		Histone-lysine N-methyltransferase KMT5B	KMT5B
		Histone-lysine N-methyltransferase KMT5C	KMT5C
		Importin subunit alpha-5	KPNA1
		Importin subunit alpha-1	KPNA2
		Lymphoid enhancer-binding factor 1	LEF1
		DNA ligase 3	LIG3
		DNA ligase 4	LIG4
		Leukocyte immunoglobulin-like receptor subfamily B member 1	LILRB1
		Leukocyte immunoglobulin-like receptor subfamily B member 4	LILRB4
		Lysyl oxidase homolog 3	LOXL3
		Lymphotoxin-alpha	LTA
		T-lymphocyte surface antigen Ly-9	LY9
		Mitotic spindle assembly checkpoint protein MAD2B	MAD2L2
		Melanoma-associated antigen F1	MAGEF1
		Mucosa-associated lymphoid tissue lymphoma translocation protein 1	MALT1
		Mitogen-activated protein kinase kinase kinase 7	MAP3K7
		Mannan-binding lectin serine protease 2	MASP2
		Mannose-binding protein C	MBL2
		MBT domain-containing protein 1	MBTD1
		DNA replication licensing factor MCM2	MCM2
		DNA replication licensing factor MCM3	MCM3
		DNA replication licensing factor MCM4	MCM4
		DNA replication licensing factor MCM5	MCM5
		DNA replication licensing factor MCM6	MCM6
		DNA replication licensing factor MCM7	MCM7
		Minichromosome maintenance 8 homologous recombination repair factor	MCM8
		Minichromosome maintenance 9 homologous recombination repair factor	MCM9
		Minichromosome maintenance domain-containing protein 2	MCMDC2
		Microspherule protein 1	MCRS1
		Chromatin modification-related protein MEAF6	MEAF6
		Myocyte-specific enhancer factor 2C	MEF2C
		Meiosis-specific with OB domain-containing protein	MEIOB
		MHC class I polypeptide-related sequence A	MICA
		MHC class I polypeptide-related sequence B	MICB
		Meiosis regulator for oocyte development	MIOS
		DNA mismatch repair protein Mlh3	MLH3
		MMS19 nucleotide excision repair protein homolog	MMS19
		Protein MMS22-like	MMS22L
		Meiotic nuclear division protein 1 homolog	MND1
		Mortality factor 4-like protein 1	MORF4L1
		Mortality factor 4-like protein 2	MORF4L2
		Thrombopoietin receptor	MPL
		Major histocompatibility complex class I-related gene protein	MR1
		Double-strand break repair protein MRE11	MRE11
		MRG/MORF4L-binding protein	MRGBP
		MRN complex-interacting protein	MRNIP
		DNA mismatch repair protein Msh2	MSH2
		DNA mismatch repair protein Msh3	MSH3
		MutS protein homolog 5	MSH5
		Serine/threonine-protein kinase mTOR	MTOR
		Crossover junction endonuclease MUS81	MUS81
		Myeloid differentiation primary response protein MyD88	MYD88
		Unconventional myosin-Ig	MYO1G
		SOSS complex subunit B2	NABP1
		SOSS complex subunit B1	NABP2
		Nibrin	NBN
		Nck-associated protein 1-like	NCKAP1L
		NEDD4 family-interacting protein 1	NDFIP1
		Nuclear factor NF-kappa-B p100 subunit	NFKB2
		NF-kappa-B inhibitor delta	NFKBID
		NF-kappa-B inhibitor zeta	NFKBIZ
		Nuclear factor related to kappa-B-binding protein	NFRKB
		Non-homologous end-joining factor 1	NHEJ1
		Nipped-B-like protein	NIPBL
		NACHT, LRR and PYD domains-containing protein 10	NLRP10
		NACHT, LRR and PYD domains-containing protein 3	NLRP3
		Nucleotide-binding oligomerization domain-containing protein 2	NOD2
		Non-POU domain-containing octamer-binding protein	NONO
		Histone-lysine N-methyltransferase NSD2	NSD2
		Non-structural maintenance of chromosomes element 1 homolog	NSMCE1
		E3 SUMO-protein ligase NSE2	NSMCE2
		Non-structural maintenance of chromosomes element 3 homolog	NSMCE3
		Non-structural maintenance of chromosomes element 4 homolog A	NSMCE4A
		NuA4 histone acetyltransferase complex	nua4_human
		Nuclear ubiquitous casein and cyclin-dependent kinase substrate 1	NUCKS1
		LINE-1 retrotransposable element ORF2 protein	O00370
		Oocyte-expressed protein homolog	OOEP
		P2X purinoceptor 7	P2RX7
		PAXIP1-associated glutamate-rich protein 1	PAGR1
		Partner and localizer of BRCA2	PALB2
		Poly [ADP-ribose] polymerase 1	PARP1
		Protein mono-ADP-ribosyltransferase PARP3	PARP3
		PCNA-interacting partner	PARPBP
		PAX-interacting protein 1	PAXIP1
		PiggyBac transposable element-derived protein 5	PGBD5
		Prohibitin 1	PHB1
		E3 SUMO-protein ligase PIAS4	PIAS4
		ATP-dependent DNA helicase PIF1	PIF1
		Serine/threonine-protein kinase N1	PKN1
		Cytosolic phospholipase A2	PLA2G4A
		Pogo transposable element with ZNF domain	POGZ
		DNA polymerase beta	POLB
		DNA polymerase lambda	POLL
		DNA-directed DNA/RNA polymerase mu	POLM
		DNA polymerase nu	POLN
		DNA polymerase theta	POLQ
		Serine/threonine-protein phosphatase 2B catalytic subunit beta isoform	PPP3CB
		Serine/threonine-protein phosphatase 4 catalytic subunit	PPP4C
		Serine/threonine-protein phosphatase 4 regulatory subunit 2	PPP4R2
		Histone-lysine N-methyltransferase PRDM7	PRDM7
		Histone-lysine N-methyltransferase PRDM9	PRDM9
		Perforin-1	PRF1
		Protein kinase C delta type	PRKCD
		Protein kinase C theta type	PRKCQ
		Protein kinase C zeta type	PRKCZ
		DNA-dependent protein kinase catalytic subunit	PRKDC
		Pregnancy-specific beta-1-glycoprotein 9	PSG9
		Homologous-pairing protein 2 homolog	PSMC3IP
		26S proteasome non-ATPase regulatory subunit 14	PSMD14
		Tyrosine-protein phosphatase non-receptor type 6	PTPN6
		Receptor-type tyrosine-protein phosphatase C	PTPRC
		Poliovirus receptor	PVR
		Ras-related protein Rab-27A	RAB27A
		Cell cycle checkpoint protein RAD1	RAD1
		Double-strand-break repair protein rad21 homolog	RAD21
		Double-strand-break repair protein rad21-like protein 1	RAD21L1
		DNA repair protein RAD50	RAD50
		DNA repair protein RAD51 homolog 1	RAD51
		RAD51-associated protein 1	RAD51AP1
		DNA repair protein RAD51 homolog 2	RAD51B
		DNA repair protein RAD51 homolog 4	RAD51D
		RAD52 homolog, DNA repair protein	RAD52
		RAD54 homolog B	RAD54B
		RAD54 like	RAD54L
		RPA-related protein RADX	RADX
		Retinoic acid early transcript 1E	RAET1E
		UL-16 binding protein 5	RAET1G
		UL16-binding protein 6	RAET1L
		recombination activating 1	RAG1
		recombination activating 2	RAG2
		DNA endonuclease RBBP8	RBBP8
		Recombination signal binding protein for immunoglobulin kappa J region	RBPJ
		Recombination signal binding protein for immunoglobulin kappa J region like	RBPJL
		Roquin-1	RC3H1
		Roquin-2	RC3H2
		REC114 meiotic recombination protein	REC114
		ATP-dependent DNA helicase Q1	RECQL
		ATP-dependent DNA helicase Q4	RECQL4
		ATP-dependent DNA helicase Q5	RECQL5
		Transcription factor RelB	RELB
		DNA polymerase zeta catalytic subunit	REV3L
		Raftlin	RFTN1
		E3 ubiquitin-protein ligase RFWD3	RFWD3
		RAD9, HUS1, RAD1-interacting nuclear orphan protein 1	RHNO1
		Receptor-interacting serine/threonine-protein kinase 2	RIPK2
		Receptor-interacting serine/threonine-protein kinase 3	RIPK3
		RecQ-mediated genome instability protein 1	RMI1
		RecQ-mediated genome instability protein 2	RMI2
		E3 ubiquitin-protein ligase RNF138	RNF138
		E3 ubiquitin-protein ligase RNF168	RNF168
		Probable E3 SUMO-protein ligase RNF212	RNF212
		RING finger protein 212B	RNF212B
		Nuclear receptor ROR-alpha	RORA
		Nuclear receptor ROR-gamma	RORC
		Replication protein A 70 kDa DNA-binding subunit	RPA1
		Replication protein A 32 kDa subunit	RPA2
		Replication protein A 14 kDa subunit	RPA3
		Replication protein A 30 kDa subunit	RPA4
		Radical S-adenosyl methionine domain-containing protein 2	RSAD2
		Regulator of telomere elongation helicase 1	RTEL1
		RuvB-like 2	RUVBL2
		Deoxynucleoside triphosphate triphosphohydrolase SAMHD1	SAMHD1
		SANT and BTB domain regulator of class switch recombination	SANBR
		SAM and SH3 domain-containing protein 3	SASH3
		Scavenger receptor cysteine-rich domain-containing protein SCART1	SCART1
		Putative protein SEM1, isoform 2	SEM1
		Semaphorin-4A	SEMA4A
		Plasma protease C1 inhibitor	SERPING1
		Histone-lysine N-methyltransferase SETD2	SETD2
		Splicing factor, proline- and glutamine-rich	SFPQ
		SWI5 dependent homologous recombination repair protein 1	SFR1
		Shieldin complex subunit 1	SHLD1
		Shieldin complex subunit 2	SHLD2
		Shieldin complex subunit 3	SHLD3
		Protein shortage in chiasmata 1 ortholog	SHOC1
		NAD-dependent protein deacylase sirtuin-6	SIRT6
		Src-like-adapter 2	SLA2
		Signaling lymphocytic activation molecule	SLAMF1
		SLAM family member 6	SLAMF6
		Natural resistance-associated macrophage protein 1	SLC11A1
		Solute carrier family 15 member 4	SLC15A4
		Solute carrier family 22 member 13	SLC22A13
		SMC5-SMC6 complex localization factor protein 1	SLF1
		SMC5-SMC6 complex localization factor protein 2	SLF2
		Structure-specific endonuclease subunit SLX1	SLX1A
		Structure-specific endonuclease subunit SLX4	SLX4
		Mothers against decapentaplegic homolog 7	SMAD7
		SWI/SNF-related matrix-associated actin-dependent regulator of chromatin subfamily A containing DEAD/H box 1	SMARCAD1
		Structural maintenance of chromosomes protein 5	SMC5
		Structural maintenance of chromosomes protein 6	SMC6
		Suppressor of cytokine signaling 5	SOCS5
		Leukosialin	SPN
		Protein SPO16 homolog	SPO16
		Structure-specific recognition protein 1	SSRP1
		Signal transducer and activator of transcription 3	STAT3
		Signal transducer and activator of transcription 6	STAT6
		CST complex subunit STN1	STN1
		Syntaxin-7	STX7
		Transcription elongation factor SPT6	SUPT6H
		ATP-dependent RNA helicase SUPV3L1, mitochondrial	SUPV3L1
		Sushi domain-containing protein 4	SUSD4
		Sushi, von Willebrand factor type A, EGF and pentraxin domain-containing protein 1	SVEP1
		Switch-associated protein 70	SWAP70
		SWI5 homologous recombination repair protein	SWI5
		ATPase SWSAP1	SWSAP1
		Antigen peptide transporter 2	TAP2
		T-box transcription factor TBX21	TBX21
		Transcription factor E2-alpha	TCF3
		V-type proton ATPase 116 kDa subunit a 3	TCIRG1
		Telomerase protein component 1	TEP1
		Telomeric repeat-binding factor 2	TERF2
		TCF3 fusion partner	TFPT
		Transferrin receptor protein 1	TFRC
		Transforming growth factor beta-1 proprotein	TGFB1
		DNA transposase THAP9	THAP9
		THO complex subunit 1	THOC1
		Protein timeless homolog	TIMELESS
		Toll-like receptor 4	TLR4
		Toll-like receptor 8	TLR8
		Transmembrane protein 98	TMEM98
		Tumor necrosis factor	TNF
		Tumor necrosis factor alpha-induced protein 3	TNFAIP3
		Tumor necrosis factor receptor superfamily member 1B	TNFRSF1B
		Tumor necrosis factor ligand superfamily member 13	TNFSF13
		Tumor necrosis factor ligand superfamily member 13B	TNFSF13B
		Tumor necrosis factor ligand superfamily member 18	TNFSF18
		Tumor necrosis factor ligand superfamily member 4	TNFSF4
		Tonsoku-like protein	TONSL
		DNA topoisomerase 2-alpha	TOP2A
		DNA topoisomerase 2-beta	TOP2B
		DNA topoisomerase 3-alpha	TOP3A
		Type 2 DNA topoisomerase 6 subunit B-like	TOP6BL
		DNA topoisomerase 2-binding protein 1	TOPBP1
		TP53-binding protein 1	TP53BP1
		T cell receptor alpha chain MC.7.G5	TRA
		TNF receptor-associated factor 2	TRAF2
		E3 ubiquitin ligase TRAF3IP2	TRAF3IP2
		TNF receptor-associated factor 6	TRAF6
		T cell receptor beta chain MC.7.G5	TRB
		Triggering receptor expressed on myeloid cells 2	TREM2
		Three-prime repair exonuclease 1	TREX1
		Transient receptor potential cation channel subfamily M member 4	TRPM4
		Transformation/transcription domain-associated protein	TRRAP
		Translin	TSN
		Non-receptor tyrosine-protein kinase TYK2	TYK2
		Ubiquitin-conjugating enzyme E2 N	UBE2N
		Ubiquitin carboxyl-terminal hydrolase isozyme L5	UCHL5
		UL16-binding protein 1	ULBP1
		UL16-binding protein 2	ULBP2
		UL16-binding protein 3	ULBP3
		Protein unc-13 homolog D	UNC13D
		Protein unc-93 homolog B1	UNC93B1
		Uracil-DNA glycosylase	UNG
		Homo sapiens (human) hsa-miR-21-5p	URS000039ED8D_9606
		Ubiquitin carboxyl-terminal hydrolase 51	USP51
		Vacuolar protein sorting-associated protein 72 homolog	VPS72
		Actin nucleation-promoting factor WAS	WAS
		Telomerase Cajal body protein 1	WRAP53
		Bifunctional 3'-5' exonuclease/ATP-dependent helicase WRN	WRN
		Lymphotactin	XCL1
		DNA repair protein XRCC1	XRCC1
		DNA repair protein XRCC3	XRCC3
		DNA repair protein XRCC4	XRCC4
		X-ray repair cross-complementing protein 5	XRCC5
		X-ray repair cross-complementing protein 6	XRCC6
		YEATS domain-containing protein 4	YEATS4
		Zinc finger and BTB domain-containing protein 1	ZBTB1
		Zinc finger and BTB domain-containing protein 7B	ZBTB7B
		Endoribonuclease ZC3H12A	ZC3H12A
		Zinc finger FYVE domain-containing protein 26	ZFYVE26
		Protein kinase C-binding protein 1	ZMYND8
		Protein ZNF365	ZNF365
		DNA annealing helicase and endonuclease ZRANB3	ZRANB3
		Zinc finger and SCAN domain-containing protein 4	ZSCAN4
Gene Ontology (GO)	Follicle-stimulating hormone (FSH)	Centromere protein I	CENPI
Kyoto Encyclopedia of Genes and Genomes (KEGG)		Glycoprotein hormones	CGA
Reactome Pathway Database		DNA methyltransferase 3 beta	DNMT3B
		FSHD region gene 1	FRG1
		FSHD region gene 2	FRG2
		FSHD region gene 2 family member B	FRG2B
		FSHD region gene 2 family member C	FRG2C
		GnRH1 receptor	GNRHR
		Ligand dependent nuclear receptor interacting factor 1	LRIF1
		Structural maintenance of chromosomes flexible hinge domain containing 1	SMCHD1
Gene Ontology (GO)	Luteinizing hormone (LH)	Cyclin-A2	CCNA2
Kyoto Encyclopedia of Genes and Genomes (KEGG)		Cytochrome P450 1B1	CYP1B1
Reactome Pathway Database		Endothelin-1	EDN1
		Endothelin-1 receptor	EDNRA
		Proepiregulin	EREG
		Forkhead box protein D1	FOXD1
		Forkhead box protein L2	FOXL2
		Metastasis-suppressor KiSS-1	KISS1
		Leptin	LEP
		Nasal embryonic luteinizing hormone-releasing hormone factor	NSMF
		Kappa-type opioid receptor	OPRK1
		Tissue-type plasminogen activator	PLAT
		Substance-K receptor	TACR2
		T-box transcription factor TBX3	TBX3
		Transforming growth factor beta receptor type 3	TGFBR3
Gene Ontology (GO)	Testosterone	Aldo-keto reductase family 1 member B15	AKR1B15
Kyoto Encyclopedia of Genes and Genomes (KEGG)		Aldo-keto reductase family 1 member C1	AKR1C1
Reactome Pathway Database		Aldo-keto reductase family 1 member C3	AKR1C3
		Aldo-keto reductase family 1 member C4	AKR1C4
		Vasopressin-neurophysin 2-copeptin	AVP
		Osteocalcin	BGLAP
		Carbonic anhydrase 9	CA9
		E3 ubiquitin-protein ligase CBL	CBL
		CASP8 and FADD-like apoptosis regulator	CFLAR
		Aromatase	CYP19A1
		Cytochrome P450 2B6	CYP2B6
		Cytochrome P450 3A4	CYP3A4
		Cytochrome P450 3A43	CYP3A43
		Cytochrome P450 3A5	CYP3A5
		Cytochrome P450 3A7	CYP3A7
		Cholesterol 24-hydroxylase	CYP46A1
		Dehydrogenase/reductase SDR family member 1	DHRS1
		Dehydrogenase/reductase SDR family member 9	DHRS9
		Dickkopf-like protein 1	DKKL1
		ETS domain-containing protein Elk-1	ELK1
		Erythropoietin	EPO
		Forkhead box protein P1	FOXP1
		Lysosomal acid glucosylceramidase	GBA1
		Glucose-6-phosphate isomerase	GPI
		Hydroxymethylglutaryl-CoA synthase, mitochondrial	HMGCS2
		Homeobox protein Hox-B13	HOXB13
		Homeobox protein Hox-D13	HOXD13
		17-beta-hydroxysteroid dehydrogenase type 1	HSD17B1
		3-hydroxyacyl-CoA dehydrogenase type-2	HSD17B10
		17-beta-hydroxysteroid dehydrogenase 14	HSD17B14
		17-beta-hydroxysteroid dehydrogenase type 2	HSD17B2
		17-beta-hydroxysteroid dehydrogenase type 3	HSD17B3
		17-beta-hydroxysteroid dehydrogenase type 6	HSD17B6
		(3R)-3-hydroxyacyl-CoA dehydrogenase	HSD17B8
		Heat shock factor protein 1	HSF1
		Insulin-like growth factor 1 receptor	IGF1R
		Moesin	MSN
		Growth/differentiation factor 8	MSTN
		S-methyl-5'-thioadenosine phosphorylase	MTAP
		Nuclear autoantigenic sperm protein	NASP
		Neutrophil cytosol factor 1	NCF1
		Nuclear receptor coactivator 4	NCOA4
		Homeobox protein Nkx-3.1	NKX3-1
		NAD(P)H dehydrogenase [quinone] 1	NQO1
		Acyl-coenzyme A diphosphatase NUDT19	NUDT19
		Phosphoserine phosphatase	PSPH
		Rho-associated protein kinase 2	ROCK2
		Ribosomal protein S6 kinase beta-1	RPS6KB1
		RWD domain-containing protein 1	RWDD1
		Corticosteroid-binding globulin	SERPINA6
		Zinc transporter ZIP9	SLC39A9
		Osteopontin	SPP1
		3-oxo-5-alpha-steroid 4-dehydrogenase 1	SRD5A1
		3-oxo-5-alpha-steroid 4-dehydrogenase 2	SRD5A2
		Thromboxane A2 receptor	TBXA2R
		Thrombospondin-1	THBS1
		Translocator protein	TSPO
		5'-3' exoribonuclease 1	XRN1
Gene Ontology (GO)	Sertoli	Muellerian-inhibiting factor	AMH
Reactome Pathway Database		Cystatin-11	CST11
		Cytochrome P450 26	CYP26A1
		Tyrosine-protein kinase Fer	FER
		Fibroblast growth factor 9	FGF9
		Erythroid transcription factor	GATA1
		Peroxisomal multifunctional enzyme type 2	HSD17B4
		High affinity nerve growth factor receptor	NTRK1
		Group 10 secretory phospholipase A2	PLA2G10
		PR domain zinc finger protein 14	PRDM14
		Retinoic acid receptor alpha	RARA
		Scaffold attachment factor B2	SAFB2
		Basic helix-loop-helix transcription factor scleraxis	SCX
		Syndecan-1	SDC1
		Transcription factor 21	TCF21
Gene Ontology (GO)	Leydig	G1/S-specific cyclin-D1	CCND1
Infertility Disease DataBase (IDDB)		Cytochrome P450 Family 17 Subfamily A Member 1	CYP17A1
		Cytochrome P450 Family 21 Subfamily A Member 2	CYP21A2
		Homeobox protein Nkx-2.1	NKX2-1
		Neuromedin-B	NMB
		Platelet-derived growth factor receptor alpha	PDGFRA
		Ras-related protein Rab-13	RAB13
		Splicing factor 1	SF1
		Protein Wnt-4	WNT4
Gene Ontology (GO)	Germ cell	Alkaline phosphatase, germ cell	ALPG
Kyoto Encyclopedia of Genes and Genomes (KEGG)		Beta-defensin 132	DEFB132
Reactome Pathway Database		Eukaryotic translation initiation factor 1A	EIF1AX
		Folliculogenesis specific bHLH transcription factor	FIGLA
		Germ cell nuclear acidic peptidase	GCNA
		Germinal center associated signaling and motility	GCSAM
		Germinal center associated signaling and motility like	GCSAML
		Golgi transport 1 homolog B	GOT1B
		Germ cell associated 1	GSG1
		Germ cell-specific gene 2 protein	HASP
		Minichromosome maintenance complex component 3 associated protein	MCM3AP
		Nuclear receptor subfamiliy 6 group A member 1	NR6A1
		NTH like DNA glycosylase 1	NTHL1
		Nuclear GTPase, germinal center associated	NUGGC
		Cyclin-dependent kinase inhibitor 2A	p16INK4A
Kyoto Encyclopedia of Genes and Genomes (KEGG)	Immune	CD276 molecule	CD276
Reactome Pathway Database		Fc receptor homolog 4	FCRL4
		Inhibitor of nuclear factor kappa-B kinase gamma subunit	IKBKG
		Interleukine 1 receptor associated kinase 4	IRAK4
		Transforming protein p21A	KRAS
		Cellular modulator of immune recognition	MARH8
		NF-kappaB inhibitor alpha	NFKBIA
		Transcriptional and immune response regulator	TCIM
		TIR domain containing adaptor molecule 1	TICAM1
		TNF receptor-associated factor 3	TRAF3
		Transmembrane immune signaling adaptor TYROBP	TYROBP
		V-set domain containing T cell activation inhibitor 1	VTCN1
Infertility Disease DataBase (IDDB)	Spermatogenic failure	Pumilio RNA Binding Family Member 2	PUM2
International Male Infertility Genomics Consortium (IMIGC)		Tubulin Tyrosine Ligase Like 5	TTLL5
Infertility Disease DataBase (IDDB)	Non Obstructive Azoospermia (NOA)	ATP Binding Cassette Subfamily G Member 8	ABCG8
International Male Infertility Genomics Consortium (IMIGC)		Arachidonate 15-Lipoxygenase	ALOX15
		Armadillo Repeat Containing X-Linked 4	ARMCX4
		ADP-Ribosyltransferase 3 (Inactive)	ART3
		Ataxin 1	ATXN1
		BCL6 Corepressor Like 1	BCORL1
		Brain Expressed X-Linked 3	BEX3
		Cell Division Cycle 20	CDC20
		Cytochrome P450 Family 1 Subfamily A Member 1	CYP1A1
		DEAD-Box Helicase 53	DDX53
		DNA Methyltransferase 1	DNMT1
		Eukaryotic Translation Initiation Factor 1A Y-Linked	EIF1AY
		Epoxide Hydrolase 2	EPHX2
		ETS Variant Transcription Factor 5	ETV5
		FUS RNA Binding Protein	FUS
		General Transcription Factor IIH Subunit 3	GTF2H3
		H2B.W Histone 1	H2BW1
		Kinesin Family Member 2C	KIF2C
		LIM Homeobox 4	LHX4
		MAGE Family Member B4	MAGEB4
		MAP7 Domain Containing 3	MAP7D3
		Methylenetetrahydrofolate Reductase	MTHFR
		5-Methyltetrahydrofolate-Homocysteine Methyltransferase Reductase	MTRR
		Neuronal PAS Domain Protein 2	NPAS2
		Nuclear RNA Export Factor 2	NXF2
		Olfactory Receptor Family 1 Subfamily D Member 2	OR1D2
		Poly(A) Polymerase Beta	PAPOLB
		Phosphoglycerate Mutase Family Member 4	PGAM4
		DNA Polymerase Gamma, Catalytic Subunit	POLG
		RNA Binding Motif Protein X-Linked	RBMX
		RBMX Like 2	RBMXL2
		Spalt Like Transcription Factor 4	SALL4
		SON DNA And RNA Binding Protein	SON
		SRY-Box Transcription Factor 10	SOX10
		SRY-Box Transcription Factor 5	SOX5
		Syntaxin 2	STX2
		Synaptonemal Complex Central Element Protein 1	SYCE1
		Synaptonemal Complex Central Element Protein 1 Like	SYCE1L
		Tumor Protein P53	TP53
		Tumor Protein P73	TP73
		Ubiquitin Specific Peptidase 1	USP1
Infertility Disease DataBase (IDDB)	Severe oligoozoospermia (SO)	HAUS Augmin Like Complex Subunit 7	HAUS7
International Male Infertility Genomics Consortium (IMIGC)		POU Class 1 Homeobox 1	POU1F1
		Rhox Homeobox Family Member 1	RHOXF1
		Rhox Homeobox Family Member 2	RHOXF2
		Rhox Homeobox Family Member 2B	RHOXF2B
		Zinc Finger Protein 214	ZNF214
		Zinc Finger Protein 215	ZNF215
Gene Ontology (GO)	Maturation arrest	Cyclin-dependent kinase inhibitor 1	CDKN1A
International Male Infertility Genomics Consortium (IMIGC)		Cyclin-dependent kinase inhibitor 1B	CDKN1B
Infertility Disease DataBase (IDDB)		Serine/threonine-protein kinase Chk2	CHEK2
		Death domain-containing protein CRADD	CRADD
		Glycosyl-phosphatidylinositol-anchored molecule-like protein	GML
		G2 and S phase-expressed protein 1	GTSE1
		Mitotic spindle assembly checkpoint protein MAD1	MAD1L1
		E3 ubiquitin-protein ligase Mdm2	MDM2
		Mucin-1	MUC1
		Serine/threonine-protein kinase PLK2	PLK2
		Serine/threonine-protein kinase PLK3	PLK3
		Protein PML	PML
		Proline-rich acidic protein 1	PRAP1
		60S ribosomal protein L26	RPL26
		Schlafen family member 11	SLFN11
		TIMELESS-interacting protein	TIPIN
		TP53-regulated inhibitor of apoptosis 1	TRIAP1
		Tubulin Beta 8 Class VIII	TUBB8
		Zygote arrest protein 1	ZAR1
		ZAR1-like protein	ZAR1L
International Male Infertility Genomics Consortium (IMIGC)	Sertoli cell only syndrome (SCO)	Collagen Type I Alpha 1 Chain	COL1A1
Infertility Disease DataBase (IDDB)		Cullin 4B	CUL4B
		H19 Imprinted Maternally Expressed Transcript	H19
		Potassium Voltage-Gated Channel Subfamily Q Member 1	KCNQ1
		Leucine Rich Repeats And WD Repeat Domain Containing 1	LRWD1
		TSC22 Domain Family Member 3	TSC22D3
		Ubiquitin Specific Peptidase 26	USP26
International Male Infertility Genomics Consortium (IMIGC)	Asthenozoospermia	ADP Ribosylation Factor Like GTPase 2 Binding Protein	ARL2BP
Infertility Disease DataBase (IDDB)		Coiled-Coil Domain Containing 39	CCDC39
		Coiled-Coil Domain Containing 40	CCDC40
		Coiled-Coil Domain Containing 9	CCDC9
		Centrosomal Protein 290	CEP290
		Chloride Channel Accessory 4	CLCA4
		Cysteine Rich Secretory Protein 2	CRISP2
		Dynein Axonemal Intermediate Chain 1	DNAI1
		Eukaryotic Translation Initiation Factor 4 Gamma 1	EIF4G1
		Glutamine-Fructose-6-Phosphate Transaminase 2	GFPT2
		Gamma-Glutamyl Carboxylase	GGCX
		Insulin Like 6	INSL6
		Katanin Regulatory Subunit B1	KATNB1
		Matrix Gla Protein	MGP
		Mitochondrially Encoded Cytochrome C Oxidase I	MT-CO1
		Mitochondrially Encoded Cytochrome C Oxidase II	MT-CO2
		Mitochondrially Encoded Cytochrome B	MT-CYB
		Mitochondrially Encoded NADH:Ubiquinone Oxidoreductase Core Subunit 4	MT-ND4
		Mitochondrially Encoded 12S RRNA	MT-RNR1
		Mitochondrially Encoded 16S RRNA	MT-RNR2
		Mitochondrially Encoded TRNA-His (CAU/C)	MT-TH
		Mitochondrially Encoded TRNA-Leu (UUA/G) 1	MT-TL1
		NOP2/Sun RNA Methyltransferase Family Member 7	NSUN7
		Polycystin 1, Transient Receptor Potential Channel Interacting	PKD1
		Phospholipase A2 Group VI	PLA2G6
		Stereocilin	STRC
		Tektin 2	TEKT2
International Male Infertility Genomics Consortium (IMIGC)	Teratozoospermia (oligoasthenoterato)	ATP Binding Cassette Subfamily A Member 1	ABCA1
Infertility Disease DataBase (IDDB)		Ciliogenesis Associated TTC17 Interacting Protein	CATIP
		Cell Division Cycle 14A	CDC14A
		Centrosomal Protein 112	CEP112
		CCCTC-Binding Factor Like	CTCFL
		Dynein Axonemal Assembly Factor 5	DNAAF5
		Dynein Axonemal Heavy Chain 9	DNAH9
		Dynein Regulatory Complex Subunit 1	DRC1
		Intraflagellar Transport 140	IFT140
		Dynein Axonemal Assembly Factor 11	LRRC6
		Mitochondrially Encoded ATP Synthase Membrane Subunit 6	MT-ATP6
		Mitochondrially Encoded ATP Synthase Membrane Subunit 8	MT-ATP8
		Mitochondrially Encoded Cytochrome C Oxidase III	MT-CO3
		Mitochondrially Encoded NADH:Ubiquinone Oxidoreductase Core Subunit 2	MT-ND2
		Mitochondrially Encoded NADH:Ubiquinone Oxidoreductase Core Subunit 3	MT-ND3
		Mitochondrially Encoded NADH:Ubiquinone Oxidoreductase Core Subunit 5	MT-ND5
		Mitochondrially Encoded TRNA-Lys (AAA/G)	MT-TK
		Mitochondrially Encoded TRNA-Ser (UCN) 1	MT-TS1
		Protein Phosphatase 2 Regulatory Subunit B''Gamma	PPP2R3C
		Protein Kinase CAMP-Dependent Type I Regulatory Subunit Alpha	PRKAR1A
		Radial Spoke Head 3	RSPH3
		Serine/Threonine Kinase 36	STK36

## Sheet: S6
Supplementary Table S6. Genetic variants in male infertility related loci with a nominal association (p < 1E-04) with severe spermatogenic failure in a variant-wise analysis.
					Discovery cohort					Discovery cohort without individuals with monogenic SPGF
Chr	Variant ID	Position (GRCh38)	Locus	A1	p	OR (95% CI)	Q	I2		p	OR (95% CI)	Q	I2
9	rs7873478	858429	DMRT1	C	8.299e-06	1.27 [1.14 - 1.40]	0.1152	59.71		6.21e-06	1.37 [1.35 - 1.39]	0.1352	56.33
9	rs10815834	845667	DMRT1	C	1.286e-05	0.79 [0.72 - 0.88]	0.5523	0		1.219e-05	0.79 [0.71 - 0.88]	0.5042	0
9	rs1018570	860335	DMRT1	T	1.311e-05	0.79 [0.71 - 0.88]	0.1975	39.78		1.01e-05	0.79 [0.71 - 0.88]	0.2047	37.84
9	rs1018569	860349	DMRT1	A	1.311e-05	0.79 [0.71 - 0.88]	0.1975	39.78		1.01e-05	0.79 [0.71 - 0.88]	0.2047	37.84
9	rs7866179	857993	DMRT1	T	1.354e-05	1.26 [1.13 - 1.40]	0.0739	68.68		9.648e-06	1.26 [1.14 - 1.40]	0.0864	65.99
9	rs10815833	845447	DMRT1	A	1.375e-05	0.80 [0.72 - 0.88]	0.5415	0		1.31e-05	0.79 [0.71 - 0.88]	0.4932	0
9	rs2181401	846003	DMRT1	T	1.375e-05	0.80 [0.72 - 0.88]	0.5415	0		1.31e-05	0.79 [0.71 - 0.88]	0.4932	0
9	rs10976990	844797	DMRT1	G	1.545e-05	0.80 [0.72 - 0.88]	0.5736	0		1.791e-05	0.80 [0.72 - 0.88]	0.4966	0
9	rs2146531	846134	DMRT1	C	1.591e-05	0.80 [0.72 - 0.88]	0.5178	0		1.668e-05	0.80 [0.72 - 0.88]	0.4578	0
9	rs13295838	843382	DMRT1	A	2.065e-05	1.25 [1.13 - 1.38]	0.945	0		1.635e-05	1.25 [1.13 - 1.38]	0.8974	0
9	rs7854275	861278	DMRT1	T	2.692e-05	1.25 [1.13 - 1.38]	0.1238	57.78		2.236e-05	1.25 [1.13 - 1.38]	0.133	55.7
9	rs12347237	111776287	SHOC1	T	3.173e-05	2.94 [1.77- 4.89]	0.9704	0		2.684e-05	2.98 [1.79 - 4.96]	0.9519	0
9	rs28496558	111775537	SHOC1	C	3.173e-05	2.94 [1.77- 4.89]	0.9704	0		2.68e-05	2.98 [1.79 - 4.96]	0.9519	0
9	rs10122052	111777019	SHOC1	A	3.173e-05	2.94 [1.77- 4.89]	0.9704	0		2.684e-05	2.98 [1.79 - 4.96]	0.9519	0
9	rs7861183	111781414	SHOC1	T	3.173e-05	2.94 [1.77- 4.89]	0.9704	0		2.684e-05	2.98 [1.79 - 4.96]	0.9519	0
9	rs10981071	111783328	SHOC1	G	3.173e-05	2.94 [1.77- 4.89]	0.9704	0		2.684e-05	2.98 [1.79 - 4.96]	0.9519	0
9	rs12343082	111783954	SHOC1	G	3.173e-05	2.94 [1.77- 4.89]	0.9704	0		2.684e-05	2.98 [1.79 - 4.96]	0.9519	0
9	rs71501691	111787432	SHOC1	T	3.173e-05	2.94 [1.77- 4.89]	0.9704	0		2.684e-05	2.98 [1.79 - 4.96]	0.9519	0
9	rs10114682	111787945	SHOC1	T	3.173e-05	2.94 [1.77- 4.89]	0.9704	0		2.684e-05	2.98 [1.79 - 4.96]	0.9519	0
9	rs71501691	111771132	SHOC1	T	4.516e-05	2.85 [1.72 - 4.71]	0.9419	0		3.836e-05	2.88 [1.74 - 4.77]	0.9596	0
3	rs146267620	136960406	IL20RB	C	4.795e-05	3.42 [1.89 - 6.18]	0.7425	0		3.897e-05	3.47 [1.92 - 6.27]	0.7191	0
12	rs73205080	110167583	IFT81	T	5.387e-05	0.67 [0.55 - 0.81]	0.0352	77.46		3.589e-05	0.66 [0.54 - 0.80]	0.0178	82.18
3	rs145322768	136993112	IL20RB	T	5.621e-05	3.49 [1.90 - 6.40]	0.6972	0		6.087e-05	3.49 [1.89 - 6.42]	0.7237	0
9	rs13300740	111749562	SHOC1	A	5.832e-05	2.85 [1.71 - 4.75]	0.9442	0		4.962e-05	2.89 [1.73 - 4.82]	0.9628	0
9	rs10981049	111751579	SHOC1	A	5.832e-05	2.85 [1.71 - 4.75]	0.9442	0		4.962e-05	2.89 [1.73 - 4.82]	0.9628	0
9	rs10125160	111752406	SHOC1	G	5.832e-05	2.85 [1.71 - 4.75]	0.9442	0		4.962e-05	2.89 [1.73 - 4.82]	0.9628	0
9	rs10121843	111756053	SHOC1	T	5.832e-05	2.85 [1.71 - 4.75]	0.9442	0		4.962e-05	2.89 [1.73 - 4.82]	0.9628	0
9	rs10121442	111760461	SHOC1	T	5.832e-05	2.85 [1.71 - 4.75]	0.9442	0		4.962e-05	2.89 [1.73 - 4.82]	0.9628	0
9	rs10121514	111760541	SHOC1	A	5.832e-05	2.85 [1.71 - 4.75]	0.9442	0		4.962e-05	2.89 [1.73 - 4.82]	0.9628	0
9	rs10123167	111762308	SHOC1	T	5.832e-05	2.85 [1.71 - 4.75]	0.9442	0		4.962e-05	2.89 [1.73 - 4.82]	0.9628	0
9	rs12340359	111763166	SHOC1	G	5.832e-05	2.85 [1.71 - 4.75]	0.9442	0		4.962e-05	2.89 [1.73 - 4.82]	0.9628	0
9	rs10977173	861243	DMRT1	C	5.968e-05	1.24 [1.12 - 1.37]	0.4101	0		3.173e-05	1.25 [1.12 - 1.39]	0.444	0
9	rs10977174	861257	DMRT1	T	6.099e-05	1.24 [1.11 - 1.37]	0.3686	0		3.339e-05	1.25 [1.12 - 1.39]	0.3966	0
10	rs72792894	49494841	ERCC6	T	6.598e-05	0.60 [0.47 - 0.77]	0.5892	0		8.675e-05	0.61 [0.47 - 0.88]	0.4743	0
9	rs7020479	852507	DMRT1	T	6.603e-05	0.81 [0.73 - 0.90]	0.1828	43.66		6.244e-05	0.81 [0.73 - 0.90]	0.1863	42.75
9	rs10123030	111793664	SHOC1	A	7.326e-05	2.82 [1.69 - 4.71]	0.9144	0		6.359e-05	2.85 [1.71 - 4.77]	0.9303	0
9	rs12344474	111793997	SHOC1	A	7.326e-05	2.82 [1.69 - 4.71]	0.9144	0		6.359e-05	2.85 [1.71 - 4.77]	0.9303	0
9	rs10977179	861506	DMRT1	A	7.852e-05	1.23 [1.11 - 1.37]	0.271	17.48		4.25e-05	1.24 [1.12 - 1.38]	0.2953	8.7
9	rs7865324	856699	DMRT1	T	7.891e-05	0.81 [0.73 - 0.90]	0.1384	54.45		5.965e-05	0.81 [0.73 - 0.90]	0.1554	50.46
9	rs10977178	861482	DMRT1	G	8.346e-05	1.23 [1.11 - 1.37]	0.2637	19.94		4.374e-05	1.24 [1.12 - 1.38]	0.2914	10.16
9	rs7029148	855091	DMRT1	A	8.493e-05	0.81 [0.73 - 0.90]	0.1457	52.75		7.858e-05	0.81 [0.73 - 0.90]	0.1491	51.95
2	rs4517960	63948459	VPS54	G	8.796e-05	1.55 [1.24 - 1.93 ]	0.1901	41.76		6.259e-05	1.56 [1.26 - 1.95]	0.2074	37.08
9	rs7036702	862126	DMRT1	G	9.134e-05	1.23 [1.11 - 1.36]	0.4563	0		4.93e-05	1.24 [1.12 - 1.38]	0.5013	0
9	rs7025494	848066	DMRT1	T	9.562e-05	0.82 [0.74 - 0.90]	0.2125	35.66		8.353e-05	0.81 [0.73 - 0.90]	0.2233	32.56
15	rs1478559	73720272	CD276	A	0.00013	1.39 [1.17 - 1.64]	0.6756	0		4.768e-05	1.42 [1.20 - 1.68]	0.5419	0
2	rs41484647	213386549	SPAG16	A	0.0001	2.22 [1.49 - 3.33]	0.2312	30.25		7.026e-05	2.27 [1.51 - 3.39]	0.2671	18.81
9	rs7869455	855644	DMRT1	G	0.000114	0.82 [0.74 - 0.91]	0.1266	57.15		8.195e-05	0.81 [0.73 - 0.90]	0.146	52.68
9	rs7869456	855645	DMRT1	G	0.000114	0.82 [0.74 - 0.91]	0.1266	57.15		8.195e-05	0.81 [0.73 - 0.90]	0.146	52.68
15	rs2415228	73717935	CD276	T	0.00023	1.37 [1.16 - 1.63]	0.7971	0		9.057e-05	1.40 [1.18 - 1.66]	0.66	0
9	rs35999023	111794836	SHOC1	T	0.000104	2.76 [1.65 - 4.62]	0.8602	0		9.069e-05	2.80 [1.67 - 4.68]	0.8752	0
9	rs10977097	852518	DMRT1	A	0.000132	1.22 [1.10 - 1.36]	0.3928	0		9.372e-05	1.23 [1.11 - 1.36]	0.3861	0
Significant p-values are highlighted in bold.
Chr, chromosome; GRCh38, Genome Reference Consortium Human Build 38; A1, effect allele; SPGF, severe spermatogenic failure; OR, oddsratio; CI, confidence interval.

## Sheet: S7
Supplementary Table S7. Functional evidences for the SHOC1 rs12347237 variant and its proxies (R2 > 0.8).
General information								GTEx data for eQTL and sQTL different tissues					Overlap with epigenetic marks, TFBS and DNAse hypersensitivity sites							Functional prediction effect scores
Lead	rs ID	Position (GRCh38)	R2	Location	Alleles	Minor allele	Minor allele frequency (MAF)	tissue	gene_id	pval_nominal	slope	pval_beta	Overlap with Testis Annotation in ENCODE	ENCODE	Regbuild	Roadmap	Overlap with predicted motifs (HaploReg)	Proteins bound (HaploReg)	Proteins bound (RegulomeDB ChIP-seq data)	RegulomeDB rank	FunSeq2	CADD - Combined Annotation Dependent Depletion	FORGEdb
rs12347237	rs10114682	chr9:111787945	1	intronic	(C/T)	T	0.0109	-	-	-	-	-	-	-	-	ROADMAP=chr9:111784620-111788360:Histone:H3K9me3:common myeloid progenitor CD34 positive ENCSR337XXD 1;chr9:111785920-111788540:Histone:H3K9me3:common myeloid progenitor CD34 positive;chr9:111787280-111788140:Histone:H3K36me3:neutrophil;chr9:111787620-111788480:Histone:H3K4me1:Fetal Adrenal Gland;chr9:111787720-111788520:Histone:H3K9me3:Monocytes-CD14+ (PB) Roadmap;chr9:111787940-111788320:Histon…	Barx1, Barx2, Bsx, CHX10, Dlx2, Dlx3, Dlx5, HNF1_6, Hoxb6, Hoxb8, Hoxd8, Nkx6-1_2, Nkx6-1_3, Pou3f4, Prrx2_1	-	ZNF24	4	FunSeq2=C/G:0.166865	CADD=C/G:0.164168:3.596;C/T:0.196527:4.017	5
	rs10114836	chr9:111747659	1	intronic	(C/T)	T	0.0109	-	-	-	-	-	ENCFF855EVV_CTCF_Testis_Adult37_ENCODE_GRCh38	-	-	ROADMAP=chr9:111747440-111748020:Histone:H3K36me3:Fetal Intestine Small;chr9:111747460-111747940:Histone:H2AK5ac:IMR90;chr9:111747500-111747760:Histone:H3K36me3:Fetal Intestine Large;chr9:111747500-111747860:Histone:H3K4me1:iPS DF 19.11;chr9:111747500-111747900:Histone:H2AK5ac:IMR 90;chr9:111747520-111747900:Histone:H3K36me3:IMR 90;chr9:111747540-111747760:Histone:H3K36me3:Ovary;chr9:111747560-11…	ERalpha-a,Ets,Znf143	-	CEBPA, EGR1	4	FunSeq2=C/T:0.011479	CADD=C/T:0.041758:2.151	2
	rs10116652	chr9:111720082	1	intronic	(C/A)	A	0.0109	-	-	-	-	-	-	ENCODE=chr9:111719620-111721380:Histone:H3K4me1:A673	REGBUILD=chr9:111720001-111720800:CTCF Binding Site:A549:ACTIVE;chr9:111720001-111720800:CTCF Binding Site:A673:ACTIVE;chr9:111720001-111720800:CTCF Binding Site:astrocyte:INACTIVE;chr9:111720001-111720800:CTCF Binding Site:B cell ENCSR682AXR:ACTIVE;chr9:111720001-111720800:CTCF Binding Site:bipolar neuron:ACTIVE;chr9:111720001-111720800:CTCF Binding Site:cardiac muscle cell:INACTIVE;chr9:1117200…	ROADMAP=chr9:111719500-111720300:Histone:H2BK12ac:IMR 90;chr9:111719540-111720500:Histone:H3K14ac:IMR90;chr9:111719560-111720280:Histone:H2BK12ac:IMR90;chr9:111719600-111720360:Histone:H4K8ac:IMR 90;chr9:111719900-111720160:Histone:H3K36me3:lung ENCSR465WKM;chr9:111719940-111720240:Histone:H3K14ac:IMR 90;chr9:111719940-111720660:Histone:H3K4me1:IMR 90;chr9:111719960-111720200:Histone:H3K79me1:IMR…	Evi-1	-	CTCF	4	FunSeq2=C/A:0.011479	CADD=C/A:0.712760:9.133	4
	rs10117641	chr9:111738594	1	intronic	(A/C)	C	0.0109	-	-	-	-	-	-	ENCODE=chr9:111738560-111738700:Histone:H3K27me3:neural progenitor cell	-	-	AFP1, Fox, Foxi1, Foxj1_2, Foxj2_1, Foxp1, Hoxd10, Pax-4_4	-	-	5	FunSeq2=A/C:0.634313	CADD=A/C:0.465130:7.009	5
	rs10119250	chr9:111723031	1	intronic	(C/T)	T	0.0109	-	-	-	-	-	ENCFF316MJM_H3K4me1_Testis_Adult37_ENCODE_GRCh38_Peak_71107	ENCODE=chr9:111722780-111723160:Histone:H3K27me3:K562	-	ROADMAP=chr9:111722740-111723060:Histone:H3K14ac:IMR90;chr9:111722760-111723060:Histone:H3K4me1:H1-mesenchymal;chr9:111722800-111723140:Histone:H3K36me3:H1-mesenchymal;chr9:111722860-111723040:Histone:H3K79me1:H1-mesenchymal	Myc, NRSF, PLAG1, Sp4, Zfx	-	-	6	FunSeq2=C/T:0.011479	CADD=C/T:0.036736:2.100	3
	rs10119263	chr9:111713986	1	intronic	(T/A)	A	0.0109	-	-	-	-	-	-	ENCODE=chr9:111713480-111714160:Histone:H3K4me1:MCF 7;chr9:111713880-111714020:Histone:H3K36me3:PC 9;chr9:111713880-111714180:Histone:H3K4me1:Karpas 422;chr9:111713940-111714500:Histone:H3K27me3:K562	-	ROADMAP=chr9:111713920-111714180:Histone:H3K79me1:IMR 90;chr9:111713940-111714100:Histone:H4K8ac:IMR 90;chr9:111713960-111714220:Histone:H3K79me2:IMR 90	Ik-2,NF-AT	-	-	7	FunSeq2=T/A:0.011479	CADD=T/A:0.041528:2.149	2
	rs10119265	chr9:111722947	1	intronic	(G/A)	A	0.0109	Heart:Left:Ventricle	ENSG00000106853.18 (PTGR1)	9.96873e-05	-0.508826	6.92312e-18	ENCFF316MJM_H3K4me1_Testis_Adult37_ENCODE_GRCh38_Peak_71107	ENCODE=chr9:111722780-111723160:Histone:H3K27me3:K562	-	ROADMAP=chr9:111722740-111723060:Histone:H3K14ac:IMR90;chr9:111722760-111723060:Histone:H3K4me1:H1-mesenchymal;chr9:111722800-111723140:Histone:H3K36me3:H1-mesenchymal;chr9:111722840-111723000:Histone:H4K8ac:IMR 90;chr9:111722860-111723040:Histone:H3K79me1:H1-mesenchymal	GZF1	-	-	1f	FunSeq2=G/A:0.011479	CADD=G/A:-0.518571:0.046	5
	rs10121442	chr9:111760461	1	intronic	(C/T)	T	0.0109	-	-	-	-	-	ENCFF610XSK_H3K27ac_Testis_Adult54_ENCODE_GRCh38_Peak_101432. ENCFF855EVV_CTCF_Testis_Adult37_ENCODE_GRCh38	ENCODE=chr9:111759280-111760680:Histone:H3K4me1:endothelial cell of umbilical vein;chr9:111759280-111760680:Histone:H3K4me1:HUVEC;chr9:111759480-111760860:Histone:H3K4me1:A549;chr9:111759659-111760536:Transcription Factor:CTCF:B cell ENCSR682AXR;chr9:111759700-111760680:Histone:H3K4me1:NHEK;chr9:111759720-111760680:Histone:H3K4me1:keratinocyte;chr9:111759739-111760479:Transcription Factor:CTCF:CD…	REGBUILD=chr9:111759401-111760600:CTCF Binding Site:A549:ACTIVE;chr9:111759401-111760600:CTCF Binding Site:A673:ACTIVE;chr9:111759401-111760600:CTCF Binding Site:astrocyte:ACTIVE;chr9:111759401-111760600:CTCF Binding Site:B cell ENCSR682AXR:ACTIVE;chr9:111759401-111760600:CTCF Binding Site:bipolar neuron:ACTIVE;chr9:111759401-111760600:CTCF Binding Site:cardiac muscle cell:ACTIVE;chr9:111759401-1…	ROADMAP=chr9:111759100-111760520:Histone:H2AK5ac:IMR90;chr9:111759100-111760980:Histone:H2BK12ac:IMR 90;chr9:111759140-111761000:Histone:H4K8ac:IMR 90;chr9:111759784-111760522:Open Chromatin:DNase1:foreskin fibroblast;chr9:111759855-111760710:Histone:H3K9ac:kidney;chr9:111759907-111760512:Open Chromatin:DNase1:H9;chr9:111759940-111760860:Histone:H3K4me1:neutrophil;chr9:111759947-111760484:Transcr…	HNF1,Hmbox1,STAT	-	CTCF, RAD21, SMC3, ELF1, SRF, TFDP1, CHAMP1, ZNF766, FOXK2, YY1, MNT, JUN, RFX1, SPI1, FOXM1, EGR1, CBX3, ASH1L, MAZ, FOSL1, ZNF592, ZNF660, CC2D1A, CBX5, POLR2H, ADNP, FOXF2, ZNF395, ZNF217, EP300, ZNF589, TRIM25, ZBTB11, E4F1, ZZZ3, EP400, TRIM22, E2F8, POLR2A	3a	FunSeq2=C/T:0.789699	CADD=C/T:0.654502:8.649	4
	rs10121514	chr9:111760541	1	intronic	(G/A)	A	0.0109	-	-	-	-	-	ENCFF610XSK_H3K27ac_Testis_Adult54_ENCODE_GRCh38_Peak_101432. ENCFF855EVV_CTCF_Testis_Adult37_ENCODE_GRCh38	ENCODE=chr9:111759280-111760680:Histone:H3K4me1:endothelial cell of umbilical vein;chr9:111759280-111760680:Histone:H3K4me1:HUVEC;chr9:111759480-111760860:Histone:H3K4me1:A549;chr9:111759700-111760680:Histone:H3K4me1:NHEK;chr9:111759720-111760680:Histone:H3K4me1:keratinocyte;chr9:111759805-111760548:Transcription Factor:Rad21:HeLa-S3;chr9:111759815-111760648:Transcription Factor:Rad21:GM12878;chr…	REGBUILD=chr9:111759401-111760600:CTCF Binding Site:A549:ACTIVE;chr9:111759401-111760600:CTCF Binding Site:A673:ACTIVE;chr9:111759401-111760600:CTCF Binding Site:astrocyte:ACTIVE;chr9:111759401-111760600:CTCF Binding Site:B cell ENCSR682AXR:ACTIVE;chr9:111759401-111760600:CTCF Binding Site:bipolar neuron:ACTIVE;chr9:111759401-111760600:CTCF Binding Site:cardiac muscle cell:ACTIVE;chr9:111759401-1…	ROADMAP=chr9:111759100-111760980:Histone:H2BK12ac:IMR 90;chr9:111759140-111761000:Histone:H4K8ac:IMR 90;chr9:111759855-111760710:Histone:H3K9ac:kidney;chr9:111759940-111760860:Histone:H3K4me1:neutrophil;chr9:111759960-111760586:Open Chromatin:DNase1:H1-mesenchymal;chr9:111759974-111760586:Open Chromatin:DNase1:foreskin melanocyte;chr9:111760009-111760605:Transcription Factor:Rad21:IMR 90;chr9:111…	TAL1	-	CTCF, ZNF766, ELF1, RFX1, SRF, TFDP1, CHAMP1, ASH1L, ZNF592, SMC3, CC2D1A, MNT, POLR2H, ADNP, ZNF589, JUN, ZBTB11, E4F1, ZZZ3, EP400, RAD21, E2F8	4	FunSeq2=G/A:0.166865	CADD=G/A:0.259404:4.815	4
	rs10121843	chr9:111756053	1	intronic	(C/T)	T	0.0109	-	-	-	-	-	-	-	-	ROADMAP=chr9:111755700-111756240:Histone:H3K36me3:Fetal Intestine Small;chr9:111755740-111756180:Histone:H3K9me3:iPS DF 19.11;chr9:111755800-111756120:Histone:H3K36me3:H1-trophoblast;chr9:111755800-111756120:Histone:H3K79me1:H1-mesenchymal;chr9:111755800-111756220:Histone:H3K4me1:iPS DF 19.11;chr9:111755800-111756240:Histone:H3K36me3:Right Atrium;chr9:111755820-111756240:Histone:H3K36me3:H1-mesen…	BCL, Ets, GLI, Irf, RREB, SP1, Znf143	-	-	6	FunSeq2=C/T:0.011479	CADD=C/T:-0.310077:0.243	3
	rs10122052	chr9:111777019	1	intronic	(G/A)	A	0.0109	-	-	-	-	-	ENCFF300WML_CTCF_Testis_Adult37_ENCODE_GRCh38	ENCODE=chr9:111776860-111777020:Histone:H3K27me3:bipolar neuron	-	ROADMAP=chr9:111776380-111777640:Histone:H3K36me3:neutrophil;chr9:111776420-111777640:Histone:H3K36me3:Fetal Stomach;chr9:111776500-111777340:Histone:H3K4me1:HUES48;chr9:111776520-111777380:Histone:H3K4me1:iPS DF 19.11;chr9:111776540-111777020:Histone:H3K4me1:H1 hESC;chr9:111776620-111777440:Histone:H3K36me3:Fetal Intestine Small;chr9:111776660-111777260:Histone:H3K4me1:HUES64;chr9:111776680-1117…	Irf, Nkx2, PU.1, Rad21, STAT	-	-	7	FunSeq2=G/A:0.011479	CADD=G/A:0.247451:4.667	6
	rs10123030	chr9:111793664	1	intronic	(T/A)	A	0.0109	-	-	-	-	-	-	-	REGBUILD=chr9:111791601-111794200:Enhancer:A549:INACTIVE;chr9:111791601-111794200:Enhancer:A673:INACTIVE;chr9:111791601-111794200:Enhancer:Aorta:INACTIVE;chr9:111791601-111794200:Enhancer:astrocyte:INACTIVE;chr9:111791601-111794200:Enhancer:B cell ENCSR682AXR:INACTIVE;chr9:111791601-111794200:Enhancer:B cells (PB) Roadmap:INACTIVE;chr9:111791601-111794200:Enhancer:bipolar neuron:INACTIVE;chr9:111…	ROADMAP=chr9:111793620-111794400:Histone:H3K4me1:neutrophil;chr9:111793660-111795520:Histone:H3K36me3:Fetal Stomach	Nanog,Sox	-	CTCF, ZNF513	5	FunSeq2=T/A:0.011479	CADD=T/A:0.175854:3.748	2
	rs10123167	chr9:111762308	1	intronic	(G/T)	T	0.0109	-	-	-	-	-	-	ENCODE=chr9:111761660-111762420:Histone:H3K79me2:HSMMtube	REGBUILD=chr9:111759601-111762399:Promoter Flanking Region:A549:INACTIVE;chr9:111759601-111762399:Promoter Flanking Region:A673:INACTIVE;chr9:111759601-111762399:Promoter Flanking Region:Aorta:INACTIVE;chr9:111759601-111762399:Promoter Flanking Region:astrocyte:INACTIVE;chr9:111759601-111762399:Promoter Flanking Region:B cell ENCSR682AXR:INACTIVE;chr9:111759601-111762399:Promoter Flanking Region:…	ROADMAP=chr9:111761820-111762580:Histone:H2BK12ac:IMR 90;chr9:111761860-111762960:Histone:H3K4me1:neutrophil;chr9:111761880-111762580:Histone:H2BK12ac:IMR90;chr9:111762000-111762580:Histone:H2AK5ac:IMR90;chr9:111762020-111762520:Histone:H3K4me1:IMR 90;chr9:111762020-111762540:Histone:H2AK5ac:IMR 90;chr9:111762020-111762540:Histone:H3K79me1:IMR 90;chr9:111762020-111762540:Histone:H4K8ac:IMR 90;chr…	GR	-	-	7	FunSeq2=G/T:0.011479	CADD=G/T:0.600759:8.201	4
	rs10125160	chr9:111752406	1	intronic	(A/G)	G	0.0109	-	-	-	-	-	-	ENCODE=chr9:111751500-111752920:Histone:H3K9me3:SK N SH;chr9:111751900-111752700:Histone:H3K9me3:endothelial cell of umbilical vein;chr9:111751940-111753040:Histone:H3K9me3:CD14 positive monocyte;chr9:111752000-111752740:Histone:H3K9me3:GM12878;chr9:111752280-111752500:Histone:H3K9me3:A673;chr9:111752340-111753100:Histone:H3K9me3:bipolar neuron;chr9:111752348-111752809:Transcription Factor:NFIC:K…	REGBUILD=chr9:111752325-111752763:Open chromatin:A673:REPRESSED;chr9:111752325-111752763:Open chromatin:astrocyte:INACTIVE;chr9:111752325-111752763:Open chromatin:B cell ENCSR682AXR:REPRESSED;chr9:111752325-111752763:Open chromatin:bipolar neuron:REPRESSED;chr9:111752325-111752763:Open chromatin:cardiac muscle cell:INACTIVE;chr9:111752325-111752763:Open chromatin:CD14 positive monocyte:INACTIVE;c…	ROADMAP=chr9:111749380-111754960:Histone:H3K9me3:common myeloid progenitor CD34 positive ENCSR337XXD 1;chr9:111751720-111752640:Histone:H3K9me3:H1 hESC;chr9:111751760-111753480:Histone:H3K9me3:common myeloid progenitor CD34 positive;chr9:111751780-111753380:Histone:H3K9me3:Fetal Muscle Leg;chr9:111751840-111752820:Histone:H3K9me3:HUES6;chr9:111751900-111752560:Histone:H3K9me3:IMR 90;chr9:11175194…	HNF4,Pou6f1	-	FOSL1, FOS, SETDB1	4	FunSeq2=A/G:0.166865	CADD=A/G:0.463134:6.990	4
	rs10125525	chr9:111740351	1	intronic	(G/C)	C	0.0109	-	-	-	-	-	ENCFF300WML_CTCF_Testis_Adult37_ENCODE_GRCh38	-	-	ROADMAP=chr9:111740151-111740385:Histone:H2BK120ac:H1-mesenchymal	AP-1, EWSR1-FLI1, Elf5, GATA, PU.1, Tel2	-	-	5	FunSeq2=G/C:0.166865	CADD=G/C:-0.015393:1.616	4
	rs10481634	chr9:111798515	1	intronic	(G/A)	A	0.0109	-	-	-	-	-	-	-	-	ROADMAP=chr9:111798160-111799220:Histone:H3K4me1:IMR 90;chr9:111798280-111798540:Histone:H3K14ac:IMR90;chr9:111798280-111798580:Histone:H3K36me3:H1-trophoblast;chr9:111798280-111798760:Histone:H3K79me2:IMR 90;chr9:111798500-111798740:Histone:H3K36me3:Ovary	-	-	CEBPA, ZNF362	5	FunSeq2=G/A:0.000000	CADD=G/A:-0.424494:0.098	4
	rs10817210	chr9:111703023	1	intronic	(T/C)	C	0.0109	-	-	-	-	-	ENCFF651APG_POLR2A_Testis_Adult54_ENCODE_GRCh38	-	-	ROADMAP=chr9:111702760-111703240:Histone:H3K36me3:Fetal Stomach;chr9:111702800-111703100:Histone:H3K79me1:H1-mesenchymal;chr9:111702820-111703080:Histone:H3K79me1:IMR 90;chr9:111702820-111703120:Histone:H3K4me1:H1-mesenchymal;chr9:111702840-111703100:Histone:H3K36me3:H1-mesenchymal;chr9:111702840-111703200:Histone:H3K79me2:IMR 90;chr9:111702860-111703140:Histone:H3K14ac:IMR90;chr9:111702880-11170…	-	-	CEBPA	5	FunSeq2=T/C:0.011479	CADD=T/C:0.855725:10.490	4
	rs10981010	chr9:111687923	1	intronic	(C/T)	T	0.0109	-	-	-	-	-	ENCFF651APG_POLR2A_Testis_Adult54_ENCODE_GRCh38	ENCODE=chr9:111687240-111688200:Histone:H3K36me3:SK N SH;chr9:111687400-111688340:Histone:H3K4me1:HepG2	-	ROADMAP=chr9:111687400-111688960:Histone:H3K4me1:Fetal Intestine Small;chr9:111687495-111688354:Histone:H3K27ac:Fetal Intestine Small;chr9:111687580-111688380:Histone:H3K4me1:IMR 90;chr9:111687656-111687924:Histone:H3K9ac:kidney;chr9:111687659-111688293:Histone:H3K27ac:Fetal Intestine Large;chr9:111687740-111688380:Histone:H3K4me1:Fetal Intestine Large;chr9:111687754-111687946:Histone:H2BK20ac:H9…	-	-	FOXA2	4	FunSeq2=C/T:0.011573	CADD=C/T:0.796991:9.898	4
	rs10981017	chr9:111698712	1	intronic	(G/C)	C	0.0109	-	-	-	-	-	-	ENCODE=chr9:111698280-111698760:Histone:H3K9me3:bipolar neuron;chr9:111698340-111698860:Histone:H3K9me3:A673;chr9:111698480-111698880:Histone:H3K9me3:A549;chr9:111698500-111698800:Histone:H3K9me3:HepG2;chr9:111698500-111698820:Histone:H3K9me3:MCF 7	-	ROADMAP=chr9:111696840-111698780:Histone:H3K9me3:endodermal cell;chr9:111697180-111698980:Histone:H3K9me3:common myeloid progenitor CD34 positive;chr9:111697220-111699700:Histone:H3K9me3:common myeloid progenitor CD34 positive ENCSR337XXD 1;chr9:111697300-111698760:Histone:H3K9me3:HUES6;chr9:111697400-111698820:Histone:H3K9me3:Fetal Muscle Leg;chr9:111697800-111698740:Histone:H3K9me3:Fetal Adrena…	-	-	FOXA2	5	FunSeq2=G/A:0.011619	CADD=G/A:0.167884:3.644;G/C:0.143042:3.324	3
	rs10981018	chr9:111698797	1	intronic	(C/T)	T	0.0109	-	-	-	-	-	-	ENCODE=chr9:111698340-111698860:Histone:H3K9me3:A673;chr9:111698480-111698880:Histone:H3K9me3:A549;chr9:111698500-111698800:Histone:H3K9me3:HepG2;chr9:111698500-111698820:Histone:H3K9me3:MCF 7	-	ROADMAP=chr9:111697180-111698980:Histone:H3K9me3:common myeloid progenitor CD34 positive;chr9:111697220-111699700:Histone:H3K9me3:common myeloid progenitor CD34 positive ENCSR337XXD 1;chr9:111697400-111698820:Histone:H3K9me3:Fetal Muscle Leg;chr9:111698340-111698840:Histone:H3K9me3:Fetal Intestine Large;chr9:111698400-111698820:Histone:H3K9me3:H1-mesenchymal;chr9:111698420-111698940:Histone:H3K9m…	Pou2f2,YY1	-	FOXA2	5	FunSeq2=C/T:0.011619	CADD=C/T:0.420131:6.579	2
	rs10981019	chr9:111699546	1	intronic	(T/C)	C	0.0109	-	-	-	-	-	-	-	-	ROADMAP=chr9:111697220-111699700:Histone:H3K9me3:common myeloid progenitor CD34 positive ENCSR337XXD 1;chr9:111699220-111700120:Histone:H3K36me3:neutrophil;chr9:111699420-111699640:Histone:H3K79me1:IMR 90	Pax-5	-	-	7	FunSeq2=T/C:0.011479	CADD=T/C:0.090214:2.678	3
	rs10981023	chr9:111702601	1	intronic	(T/C)	C	0.0109	-	-	-	-	-	-	-	-	-	-	-	-	7	FunSeq2=T/C:0.011479	CADD=T/C:0.234028:4.499	4
	rs10981024	chr9:111702688	1	intronic	(A/G)	G	0.0109	-	-	-	-	-	-	-	-	-	HNF4,Myb,NF-kappaB	-	-	7	FunSeq2=A/G:0.011479	CADD=A/G:0.711507:9.122	4
	rs10981030	chr9:111710942	1	intronic	(C/T)	T	0.0109	-	-	-	-	-	-	ENCODE=chr9:111710860-111712060:Histone:H3K27me3:K562;chr9:111710880-111711140:Histone:H3K27me3:A673	-	-	DMRT5, Irf, PRMD1, RFX5	-	-	6	FunSeq2=C/T:0.011479	CADD=C/T:-0.291257:0.281	6
	rs10981031	chr9:111713571	1	intronic	(G/A)	A	0.0109	-	-	-	-	-	-	ENCODE=chr9:111713360-111713620:Histone:H3K4me1:A549;chr9:111713480-111714160:Histone:H3K4me1:MCF 7	-	-	CEBPG, DMRT5, Irf, STAT	-	-	6	FunSeq2=G/A:0.011479	CADD=G/A:0.167725:3.642	6
	rs10981032	chr9:111713662	1	intronic	(G/A)	A	0.0109	-	-	-	-	-	-	ENCODE=chr9:111713480-111714160:Histone:H3K4me1:MCF 7	-	-	ELF1,GATA	-	-	7	FunSeq2=G/A:0.011479	CADD=G/A:-0.022747:1.554	4
	rs10981033	chr9:111713668	1	intronic	(G/A)	A	0.0109	-	-	-	-	-	-	ENCODE=chr9:111713480-111714160:Histone:H3K4me1:MCF 7	-	-	FAC1,Irf	-	-	7	FunSeq2=G/A:0.011479	CADD=G/A:-0.041380:1.405;G/C:-0.066222:1.222	4
	rs10981039	chr9:111733552	1	intronic	(T/C)	C	0.0109	-	-	-	-	-	-	-	-	ROADMAP=chr9:111733220-111733800:Histone:H2BK12ac:IMR90;chr9:111733220-111733880:Histone:H2BK12ac:IMR 90;chr9:111733220-111734160:Histone:H2AK5ac:IMR90;chr9:111733320-111733820:Histone:H2AK5ac:IMR 90;chr9:111733340-111733600:Histone:H3K14ac:IMR90;chr9:111733458-111733721:Histone:H3K27ac:T helper 17 cell;chr9:111733460-111733940:Histone:H3K36me3:Fetal Intestine Small;chr9:111733480-111733840:Histo…	Hdx	-	-	5	FunSeq2=T/C:0.011488	CADD=T/C:0.494894:7.282	2
	rs10981040	chr9:111734070	1	intronic	(G/A)	A	0.0109	Heart:Left:Ventricle	ENSG00000106853.18 (PTGR1)	9.96873e-05	-0.508826	6.92312e-18	-	-	-	ROADMAP=chr9:111733220-111734160:Histone:H2AK5ac:IMR90	Hand1, Hic1, NF-l, Zbtb12	-	-	6	FunSeq2=G/A:0.011479	CADD=G/A:0.089029:2.664	8
	rs10981047	chr9:111748193	1	missense	(G/C)	C	0.0109	-	-	-	-	-	-	-	-	-	-	-	-	7	-	CADD=G/C:0.677478:7.178	4
	rs10981049	chr9:111751579	1	intronic	(G/A)	A	0.0109	-	-	-	-	-	-	ENCODE=chr9:111751500-111752920:Histone:H3K9me3:SK N SH	-	ROADMAP=chr9:111749380-111754960:Histone:H3K9me3:common myeloid progenitor CD34 positive ENCSR337XXD 1;chr9:111749440-111751640:Histone:H3K9me3:common myeloid progenitor CD34 positive;chr9:111750660-111751700:Histone:H3K9me3:Fetal Muscle Leg;chr9:111751560-111751880:Histone:H3K9me3:B cells (PB) Roadmap	Evi-1, Irx, Isl2, Pou2f2	-	-	6	FunSeq2=G/A:0.011479	CADD=G/A:-0.049677:1.342	3
	rs10981071	chr9:111783328	1	intronic	(A/G)	G	0.0109	-	-	-	-	-	ENCFF286DAB_H3K4me3_Testis_Adult37_ENCODE_GRCh38_Peak_27435. ENCFF610XSK_H3K27ac_Testis_Adult54_ENCODE_GRCh38_Peak_15589. ENCFF651APG_POLR2A_Testis_Adult54_ENCODE_GRCh38ENCFF819NRA_H3K27ac_Testis_Adult37_ENCODE_GRCh38_Peak_21955.	ENCODE=chr9:111783280-111783680:Histone:H3K27me3:bipolar neuron	-	ROADMAP=chr9:111783200-111784540:Histone:H3K4me1:Fetal Adrenal Gland	BATF, Cdx, Evi-1, Nkx6-1, Pou2f2, TCF12	-	-	7	FunSeq2=A/G:0.011479	CADD=A/G:0.925475:11.230	5
	rs11506771	chr9:111771132	1	intronic	(C/T)	T	0.0109	-	-	-	-	-	-	-	-	ROADMAP=chr9:111770460-111771140:Histone:H3K9me3:Fetal Muscle Leg;chr9:111771120-111773200:Histone:H3K9me3:common myeloid progenitor CD34 positive ENCSR337XXD 1	Dbx1, Foxp1, Hmx, Ncx, Pax-4, Pou3f2	-	-	7	FunSeq2=C/T:0.011479	CADD=C/T:-0.601676:0.023	2
	rs12003611	chr9:111721755	1	intronic	(T/C)	C	0.0109	Heart:Left:Ventricle	ENSG00000106853.18 (PTGR1)	9.96873e-05	-0.508826	6.92312e-18	-	ENCODE=chr9:111720920-111721820:Histone:H3K27me3:K562;chr9:111721700-111722220:Histone:H3K4me1:HCT116	-	ROADMAP=chr9:111720800-111722040:Histone:H2AK5ac:IMR90;chr9:111720880-111722000:Histone:H3K14ac:IMR90;chr9:111721100-111721940:Histone:H3K36me3:Fetal Muscle Trunk;chr9:111721200-111721940:Histone:H2AK5ac:IMR 90;chr9:111721200-111722060:Histone:H2BK12ac:IMR 90;chr9:111721280-111721960:Histone:H3K36me3:Fetal Intestine Small;chr9:111721300-111721940:Histone:H3K79me2:IMR 90;chr9:111721380-111721920:H…	BCL, GATA, HDAC2, HMGN3, PPAR, Smad3, TAL1	-	FOS	1b	FunSeq2=T/C:0.789699	CADD=T/C:0.418021:6.558	7
	rs12003864	chr9:111713384	1	intronic	(A/G)	G	0.0109	-	-	-	-	-	-	ENCODE=chr9:111713300-111713460:Histone:H3K4me1:MCF 7;chr9:111713360-111713620:Histone:H3K4me1:A549	-	ROADMAP=chr9:111713240-111713500:Histone:H3K4me1:HUES64	GATA, Ik-1, Ik-2, TATA, UF1H3BETA, Zfp410	-	-	5	FunSeq2=A/C:0.011479	CADD=A/C:0.108986:2.900;A/G:0.131725:3.180;A/T:0.094089:2.723	4
	rs12005302	chr9:111703399	1	intronic	(G/T)	T	0.0109	-	-	-	-	-	-	-	-	-	EBF, Nkx2, Pou6f1, Zfp187	-	-	6	FunSeq2=G/T:0.011479	CADD=G/T:1.323954:14.650	2
	rs12005705	chr9:111700596	1	intronic	(T/C)	C	0.0109	-	-	-	-	-	-	ENCODE=chr9:111700080-111701680:Histone:H3K4me1:endothelial cell of umbilical vein;chr9:111700080-111701680:Histone:H3K4me1:HUVEC;chr9:111700134-111701080:Histone:H3K27ac:endothelial cell of umbilical vein;chr9:111700134-111701080:Histone:H3K27ac:HUVEC;chr9:111700220-111700600:Histone:H3K9me3:SK N SH;chr9:111700223-111701319:Histone:H3K4me2:HUVEC;chr9:111700320-111700780:Histone:H3K4me1:hepatocyt…	REGBUILD=chr9:111700201-111701400:Promoter Flanking Region:A549:REPRESSED;chr9:111700201-111701400:Promoter Flanking Region:A673:INACTIVE;chr9:111700201-111701400:Promoter Flanking Region:Aorta:INACTIVE;chr9:111700201-111701400:Promoter Flanking Region:astrocyte:INACTIVE;chr9:111700201-111701400:Promoter Flanking Region:B cell ENCSR682AXR:INACTIVE;chr9:111700201-111701400:Promoter Flanking Region…	ROADMAP=chr9:111699840-111701200:Histone:H3K9me3:common myeloid progenitor CD34 positive ENCSR337XXD 1;chr9:111699960-111701060:Histone:H3K9me3:common myeloid progenitor CD34 positive;chr9:111700109-111700608:Histone:H3K27ac:Fetal Adrenal Gland;chr9:111700140-111700600:Histone:H3K4me1:Fetal Adrenal Gland;chr9:111700140-111701000:Histone:H3K4me1:Fetal Intestine Small;chr9:111700150-111701445:Histo…	Pou3f3	-	-	5	FunSeq2=T/C:0.166865	CADD=T/C:-0.055632:1.298	4
	rs12335876	chr9:111741664	1	intronic	(C/T)	T	0.0109	Heart:Left:Ventricle	ENSG00000106853.18 (PTGR1)	9.96873e-05	-0.508826	6.92312e-18	-	-	-	ROADMAP=chr9:111741400-111743100:Histone:H2AK5ac:IMR90;chr9:111741520-111742040:Histone:H3K36me3:Fetal Intestine Small;chr9:111741540-111742000:Histone:H3K36me3:iPS DF 19.11;chr9:111741580-111742000:Histone:H3K9me3:iPS DF 19.11;chr9:111741620-111741920:Histone:H3K36me3:H1-mesenchymal;chr9:111741620-111741920:Histone:H3K79me1:H1-mesenchymal;chr9:111741620-111744760:Histone:H3K4me1:IMR 90;chr9:1117…	-	-	-	7	FunSeq2=C/T:0.011479	CADD=C/T:-0.023649:1.547	6
	rs12335932	chr9:111711571	1	intronic	(G/T)	T	0.0109	-	-	-	-	-	ENCFF300WML_CTCF_Testis_Adult37_ENCODE_GRCh38	ENCODE=chr9:111710860-111712060:Histone:H3K27me3:K562;chr9:111711562-111711859:Transcription Factor:Junb:GM12878	-	ROADMAP=chr9:111711040-111711580:Histone:H3K36me3:Fetal Intestine Small;chr9:111711180-111711580:Histone:H3K4me1:iPS DF 19.11;chr9:111711180-111713060:Histone:H3K4me1:HUES48;chr9:111711360-111711600:Histone:H3K4me1:HUES64	ATF3, BHLHE40, Evi-1, Mxi1, Myc, NF-E2, SIRT6, SREBP, Sin3Ak-21	-	JUNB, TFE3	5	FunSeq2=G/T:0.011479	CADD=G/T:0.896071:10.900	6
	rs12335935	chr9:111711576	1	intronic	(G/A)	A	0.0109	-	-	-	-	-	ENCFF300WML_CTCF_Testis_Adult37_ENCODE_GRCh38	ENCODE=chr9:111710860-111712060:Histone:H3K27me3:K562;chr9:111711562-111711859:Transcription Factor:Junb:GM12878	-	ROADMAP=chr9:111711040-111711580:Histone:H3K36me3:Fetal Intestine Small;chr9:111711180-111711580:Histone:H3K4me1:iPS DF 19.11;chr9:111711180-111713060:Histone:H3K4me1:HUES48;chr9:111711360-111711600:Histone:H3K4me1:HUES64	ATF3, BHLHE40, HDAC2, Mxi1, Myc, NF-E2, SIRT6, SREBP, Sin3Ak-20, TFE	-	JUNB, TFE3	3b	FunSeq2=G/A:0.011479	CADD=G/A:0.886973:10.810	6
	rs12337097	chr9:111712527	1	intronic	(C/G)	G	0.0109	-	-	-	-	-	ENCFF855EVV_CTCF_Testis_Adult37_ENCODE_GRCh38	ENCODE=chr9:111712380-111712600:Histone:H3K27me3:A673	REGBUILD=chr9:111712201-111712800:CTCF Binding Site:A549:INACTIVE;chr9:111712201-111712800:CTCF Binding Site:A673:INACTIVE;chr9:111712201-111712800:CTCF Binding Site:astrocyte:INACTIVE;chr9:111712201-111712800:CTCF Binding Site:B cell ENCSR682AXR:INACTIVE;chr9:111712201-111712800:CTCF Binding Site:bipolar neuron:INACTIVE;chr9:111712201-111712800:CTCF Binding Site:cardiac muscle cell:INACTIVE;chr9…	ROADMAP=chr9:111711180-111713060:Histone:H3K4me1:HUES48;chr9:111712040-111713220:Histone:H3K4me1:iPS 15b;chr9:111712060-111713080:Histone:H3K4me1:iPS-20b;chr9:111712120-111713140:Histone:H3K4me1:HUES64;chr9:111712140-111713020:Histone:H3K4me1:HUES6;chr9:111712280-111712620:Histone:H3K4me1:H1 hESC;chr9:111712437-111712669:Open Chromatin:DNase1:iPS DF 6.9;chr9:111712520-111712780:Histone:H3K14ac:IM…	Cdc5,HNF1,Sox	CTCF,RAD21	CTCF, RAD21, NANOG, ZNF462, HLF	2b	FunSeq2=C/G:0.166865	CADD=C/G:0.457075:6.933	5
	rs12337133	chr9:111712420	1	intronic	(G/A)	A	0.0109	-	-	-	-	-	ENCFF855EVV_CTCF_Testis_Adult37_ENCODE_GRCh38	ENCODE=chr9:111712380-111712600:Histone:H3K27me3:A673	REGBUILD=chr9:111712201-111712800:CTCF Binding Site:A549:INACTIVE;chr9:111712201-111712800:CTCF Binding Site:A673:INACTIVE;chr9:111712201-111712800:CTCF Binding Site:astrocyte:INACTIVE;chr9:111712201-111712800:CTCF Binding Site:B cell ENCSR682AXR:INACTIVE;chr9:111712201-111712800:CTCF Binding Site:bipolar neuron:INACTIVE;chr9:111712201-111712800:CTCF Binding Site:cardiac muscle cell:INACTIVE;chr9…	ROADMAP=chr9:111711180-111713060:Histone:H3K4me1:HUES48;chr9:111712040-111713220:Histone:H3K4me1:iPS 15b;chr9:111712060-111713080:Histone:H3K4me1:iPS-20b;chr9:111712120-111713140:Histone:H3K4me1:HUES64;chr9:111712140-111713020:Histone:H3K4me1:HUES6;chr9:111712280-111712620:Histone:H3K4me1:H1 hESC	Irf,Pou2f2	-	CTCF	4	FunSeq2=G/A:0.359960	CADD=G/A:0.196700:4.020	4
	rs12337339	chr9:111712916	1	intronic	(G/A)	A	0.0109	-	-	-	-	-	-	-	REGBUILD=chr9:111712201-111713000:Enhancer:A549:INACTIVE;chr9:111712201-111713000:Enhancer:A673:INACTIVE;chr9:111712201-111713000:Enhancer:Aorta:INACTIVE;chr9:111712201-111713000:Enhancer:astrocyte:INACTIVE;chr9:111712201-111713000:Enhancer:B cell ENCSR682AXR:INACTIVE;chr9:111712201-111713000:Enhancer:B cells (PB) Roadmap:INACTIVE;chr9:111712201-111713000:Enhancer:bipolar neuron:INACTIVE;chr9:111…	ROADMAP=chr9:111711180-111713060:Histone:H3K4me1:HUES48;chr9:111712040-111713220:Histone:H3K4me1:iPS 15b;chr9:111712060-111713080:Histone:H3K4me1:iPS-20b;chr9:111712120-111713140:Histone:H3K4me1:HUES64;chr9:111712140-111713020:Histone:H3K4me1:HUES6	Foxa,Sox,TATA	-	-	7	FunSeq2=G/A:0.011479	CADD=G/A:-0.042646:1.395	4
	rs12339832	chr9:111737594	1	intronic	(A/T)	T	0.0109	-	-	-	-	-	-	-	-	ROADMAP=chr9:111736140-111737800:Histone:H3K9me3:Fetal Intestine Large;chr9:111737220-111737780:Histone:H3K36me3:Right Atrium;chr9:111737320-111737600:Histone:H3K9me3:iPS DF 19.11;chr9:111737320-111737640:Histone:H3K36me3:H1-mesenchymal;chr9:111737380-111737640:Histone:H3K4me1:iPS DF 19.11;chr9:111737380-111737680:Histone:H3K79me1:IMR 90;chr9:111737400-111737720:Histone:H3K23me2:H9;chr9:111737400…	Ets, Irf, Myf, RXRA	-	CEBPA	5	FunSeq2=A/G:0.011479	CADD=A/G:0.218071:4.296;A/T:0.180435:3.808	4
	rs12340057	chr9:111708165	1	intronic	(A/G)	G	0.0109	-	-	-	-	-	-	-	-	ROADMAP=chr9:111708080-111708680:Histone:H3K36me3:Fetal Intestine Small	Arid3a, CDP, Cdx2, Dbx1, Evi-1, HNF6, Hmx, Hoxa10, Hoxa9, Hoxb13, Hoxb9, Hoxd10, Hoxd8, Lhx3, Mef2, Ncx, Pou2f2, Pou3f2, Sox14, Sox16, Sox18, Sox19, Sox2, Sox3, Sox9, Zfp105	-	HMGA2	5	FunSeq2=A/G:0.632773	CADD=A/G:0.370008:6.071	4
	rs12340335	chr9:111686407	1	intronic	(T/G)	G	0.0109	-	-	-	-	-	ENCFF855EVV_CTCF_Testis_Adult37_ENCODE_GRCh38	-	-	-	-	-	-	7	FunSeq2=T/G:0.011479	CADD=T/G:1.201963:13.870	4
	rs12340359	chr9:111763166	1	intronic	(A/G)	G	0.0109	-	-	-	-	-	-	-	-	-	Homez,Pou1f1,Sox	-	-	7	FunSeq2=A/G:0.011479	CADD=A/G:1.138903:13.430	4
	rs12341333	chr9:111733335	1	intronic	(A/G)	G	0.0109	Heart:Left:Ventricle	ENSG00000106853.18 (PTGR1)	9.96873e-05	-0.508826	6.92312e-18	-	ENCODE=chr9:111733280-111733420:Histone:H3K36me3:HeLa-S3	-	ROADMAP=chr9:111733220-111733800:Histone:H2BK12ac:IMR90;chr9:111733220-111733880:Histone:H2BK12ac:IMR 90;chr9:111733220-111734160:Histone:H2AK5ac:IMR90;chr9:111733280-111733480:Histone:H4K8ac:IMR 90;chr9:111733320-111733820:Histone:H2AK5ac:IMR 90	HDAC2, Irf, STAT, p300	-	-	7	FunSeq2=A/G:0.011479	CADD=A/G:1.316738:14.610	6
	rs12342944	chr9:111697511	1	intronic	(G/A)	A	0.0109	-	-	-	-	-	-	ENCODE=chr9:111696920-111698260:Histone:H3K9me3:bipolar neuron;chr9:111697320-111697880:Histone:H3K9me3:H1 hESC ENCSR820QMS;chr9:111697340-111697540:Histone:H3K9me3:myotube;chr9:111697360-111698160:Histone:H3K9me3:A673;chr9:111697460-111697640:Histone:H3K9me3:Karpas 422;chr9:111697460-111698080:Histone:H3K9me3:HepG2	-	ROADMAP=chr9:111696840-111698780:Histone:H3K9me3:endodermal cell;chr9:111697140-111698000:Histone:H3K36me3:Fetal Muscle Leg;chr9:111697180-111698980:Histone:H3K9me3:common myeloid progenitor CD34 positive;chr9:111697220-111697580:Histone:H3K9me3:Monocytes-CD14+ (PB) Roadmap;chr9:111697220-111699700:Histone:H3K9me3:common myeloid progenitor CD34 positive ENCSR337XXD 1;chr9:111697260-111697560:Hist…	BATF,Nr2f2,RXRA	-	BCOR, ZNF146	5	FunSeq2=G/A:0.011479	CADD=G/A:0.271488:4.962	5
	rs12343082	chr9:111783954	1	intronic	(T/G)	G	0.0109	-	-	-	-	-	ENCFF286DAB_H3K4me3_Testis_Adult37_ENCODE_GRCh38_Peak_27435. ENCFF559LDF_CTCF_Testis_Adult54_ENCODE_GRCh38ENCFF608KRZ_DNase-seq_Testis_Adult37_ENCODE_GRCh38_id-86038. ENCFF819NRA_H3K27ac_Testis_Adult37_ENCODE_GRCh38_Peak_21955. ENCFF610XSK_H3K27ac_Testis_Adult54_ENCODE_GRCh38_Peak_15589. ENCFF855EVV_CTCF_Testis_Adult37_ENCODE_GRCh38	ENCODE=chr9:111783540-111784520:Histone:H3K4me1:HSMMtube;chr9:111783540-111784580:Histone:H3K4me1:myotube;chr9:111783620-111784040:Histone:H3K4me1:GM12878;chr9:111783939-111784146:Transcription Factor:STAT5A:GM12878	-	ROADMAP=chr9:111783200-111784540:Histone:H3K4me1:Fetal Adrenal Gland;chr9:111783520-111784920:Histone:H3K4me1:lung ENCSR465WKM;chr9:111783635-111784425:Histone:H3K27ac:Fetal Adrenal Gland;chr9:111783660-111784160:Histone:H3K4me1:T cells (PB) Roadmap;chr9:111783700-111784300:Histone:H3K4me1:Fetal Stomach;chr9:111783720-111784080:Histone:H3K14ac:IMR90;chr9:111783740-111784340:Histone:H3K4me1:Pancre…	Pbx3, RXRA, STAT, Sox4, TCF4	TCF4	SRF, RUNX3, TCF7L2, CEBPA	2a	FunSeq2=T/G:0.166865	CADD=T/G:0.019557:1.932	5
	rs12343237	chr9:111692452	1	synonymous	(C/T)	T	0.0109	-	-	-	-	-	-	ENCODE=chr9:111690740-111692500:Histone:H3K4me1:bipolar neuron	REGBUILD=chr9:111691401-111692600:CTCF Binding Site:A549:ACTIVE;chr9:111691401-111692600:CTCF Binding Site:A673:ACTIVE;chr9:111691401-111692600:CTCF Binding Site:astrocyte:ACTIVE;chr9:111691401-111692600:CTCF Binding Site:B cell ENCSR682AXR:ACTIVE;chr9:111691401-111692600:CTCF Binding Site:bipolar neuron:ACTIVE;chr9:111691401-111692600:CTCF Binding Site:cardiac muscle cell:ACTIVE;chr9:111691401-1…	ROADMAP=chr9:111690840-111692700:Histone:H3K4me1:neuron	Gfi1,Gfi1b,PEBP	-	CTCF	5	-	CADD=C/A:0.900106:10.950;C/T:0.953667:11.570	3
	rs12343996	chr9:111705195	1	intronic	(A/C)	C	0.0109	-	-	-	-	-	-	-	-	ROADMAP=chr9:111704260-111705660:Histone:H3K36me3:neutrophil	Cdx, Foxp1, Pou3f2, RREB-1, TATA	-	-	6	FunSeq2=A/C:0.011479	CADD=A/C:0.079866:2.559	3
	rs12344474	chr9:111793997	1	intronic	(G/A)	A	0.0109	-	-	-	-	-	-	-	REGBUILD=chr9:111791601-111794200:Enhancer:A549:INACTIVE;chr9:111791601-111794200:Enhancer:A673:INACTIVE;chr9:111791601-111794200:Enhancer:Aorta:INACTIVE;chr9:111791601-111794200:Enhancer:astrocyte:INACTIVE;chr9:111791601-111794200:Enhancer:B cell ENCSR682AXR:INACTIVE;chr9:111791601-111794200:Enhancer:B cells (PB) Roadmap:INACTIVE;chr9:111791601-111794200:Enhancer:bipolar neuron:INACTIVE;chr9:111…	ROADMAP=chr9:111793620-111794400:Histone:H3K4me1:neutrophil;chr9:111793660-111795520:Histone:H3K36me3:Fetal Stomach;chr9:111793740-111795360:Histone:H3K9me3:Fetal Stomach;chr9:111793760-111794060:Histone:H3K27me3:Fetal Thymus;chr9:111793760-111795480:Histone:H3K9me3:Monocytes-CD14+ (PB) Roadmap;chr9:111793780-111794160:Histone:H3K36me3:iPS DF 19.11;chr9:111793800-111794420:Histone:H3K79me1:H1-mes…	E2A, Hic1, Pax-4, SIRT6	-	CTCF, ZNF513	5	FunSeq2=G/A:0.011479	CADD=G/A:0.435151:6.725	3
	rs12344677	chr9:111723630	1	intronic	(G/C)	C	0.0109	-	-	-	-	-	ENCFF651APG_POLR2A_Testis_Adult54_ENCODE_GRCh38	ENCODE=chr9:111723540-111723780:Histone:H3K4me1:HeLa-S3;chr9:111723580-111723840:Histone:H3K27me3:HSMMtube;chr9:111723580-111723840:Histone:H3K27me3:myotube	-	ROADMAP=chr9:111723400-111723740:Histone:H2BK12ac:IMR 90;chr9:111723400-111723740:Histone:H2BK12ac:IMR90;chr9:111723400-111723800:Histone:H3K79me1:IMR 90;chr9:111723420-111723740:Histone:H4K8ac:IMR 90	TEF-1	-	-	5	FunSeq2=G/C:0.634313	CADD=G/C:-0.055694:1.297;G/T:-0.069459:1.200	5
	rs12347237	chr9:111776287	1	intronic	(G/T)	T	0.0109	-	-	-	-	-	-	-	-	-	AIRE, Foxa, GATA, SIX5	-	-	6	FunSeq2=G/T:0.011479	CADD=G/T:0.128377:3.138	4
	rs12348045	chr9:111731486	1	intronic	(G/A)	A	0.0109	Heart:Left:Ventricle	ENSG00000106853.18 (PTGR1)	9.96873e-05	-0.508826	6.92312e-18	-	ENCODE=chr9:111730020-111731640:Histone:H3K9me3:A549;chr9:111730480-111732360:Histone:H3K4me1:HeLa-S3;chr9:111730600-111732040:Histone:H3K4me1:HMEC;chr9:111730600-111732040:Histone:H3K4me1:mammary epithelial cell;chr9:111730720-111731600:Histone:H3K4me1:HepG2;chr9:111730800-111732240:Histone:H3K4me1:endothelial cell of umbilical vein;chr9:111730800-111732240:Histone:H3K4me1:HUVEC;chr9:111730890-1…	REGBUILD=chr9:111730976-111731698:Promoter Flanking Region:A549:REPRESSED;chr9:111730976-111731698:Promoter Flanking Region:A673:REPRESSED;chr9:111730976-111731698:Promoter Flanking Region:Aorta:INACTIVE;chr9:111730976-111731698:Promoter Flanking Region:astrocyte:REPRESSED;chr9:111730976-111731698:Promoter Flanking Region:B cell ENCSR682AXR:INACTIVE;chr9:111730976-111731698:Promoter Flanking Regi…	ROADMAP=chr9:111728020-111731640:Histone:H3K36me3:common myeloid progenitor CD34 positive ENCSR337XXD 1;chr9:111728800-111731780:Histone:H3K9me3:common myeloid progenitor CD34 positive ENCSR337XXD 1;chr9:111728980-111731680:Histone:H2BK12ac:IMR 90;chr9:111729000-111731740:Histone:H2AK5ac:IMR90;chr9:111729020-111731660:Histone:H3K14ac:IMR90;chr9:111729020-111731760:Histone:H3K9me3:common myeloid p…	BDP1,SP1	TCF4, CEBPB, JUND, P300, STAT3	EP300, CEBPB, CEBPA, TCF7L2, SP1, STAT3, MAX, JUNB, FOSL1, TCF12, FOS, RCOR1, CHD2, JUN, ARID3A, NR2F2, HES2, NFIC, NR3C1, LCORL, PRDM1, POLR2A	1f	FunSeq2=G/A:0.808728	CADD=G/A:-0.145694:0.762	7
	rs12348074	chr9:111731497	1	intronic	(G/T)	T	0.0109	-	-	-	-	-	-	ENCODE=chr9:111730020-111731640:Histone:H3K9me3:A549;chr9:111730480-111732360:Histone:H3K4me1:HeLa-S3;chr9:111730600-111732040:Histone:H3K4me1:HMEC;chr9:111730600-111732040:Histone:H3K4me1:mammary epithelial cell;chr9:111730720-111731600:Histone:H3K4me1:HepG2;chr9:111730800-111732240:Histone:H3K4me1:endothelial cell of umbilical vein;chr9:111730800-111732240:Histone:H3K4me1:HUVEC;chr9:111730890-1…	REGBUILD=chr9:111730976-111731698:Promoter Flanking Region:A549:REPRESSED;chr9:111730976-111731698:Promoter Flanking Region:A673:REPRESSED;chr9:111730976-111731698:Promoter Flanking Region:Aorta:INACTIVE;chr9:111730976-111731698:Promoter Flanking Region:astrocyte:REPRESSED;chr9:111730976-111731698:Promoter Flanking Region:B cell ENCSR682AXR:INACTIVE;chr9:111730976-111731698:Promoter Flanking Regi…	ROADMAP=chr9:111728020-111731640:Histone:H3K36me3:common myeloid progenitor CD34 positive ENCSR337XXD 1;chr9:111728800-111731780:Histone:H3K9me3:common myeloid progenitor CD34 positive ENCSR337XXD 1;chr9:111728980-111731680:Histone:H2BK12ac:IMR 90;chr9:111729000-111731740:Histone:H2AK5ac:IMR90;chr9:111729020-111731660:Histone:H3K14ac:IMR90;chr9:111729020-111731760:Histone:H3K9me3:common myeloid p…	BDP1, GATA, HDAC2, HMGN3, SP1, Lmo2-complex	TCF4, CEBPB, JUND, P300, STAT3	EP300, CEBPB, CEBPA, TCF7L2, SP1, STAT3, MAX, JUNB, FOSL1, TCF12, FOS, RCOR1, CHD2, JUN, ARID3A, NR2F2, HES2, NFIC, NR3C1, LCORL, PRDM1, POLR2A	2b	FunSeq2=G/T:0.808728	CADD=G/T:0.281386:5.081	6
	rs12349761	chr9:111815523	1	intronic	(A/G)	G	0.0109	-	-	-	-	-	-	ENCODE=chr9:111814300-111816720:Histone:H3K4me1:HeLa-S3;chr9:111814999-111815963:Open Chromatin:DNase1:HeLa-S3;chr9:111815240-111815640:Histone:H3K4me1:MCF 7;chr9:111815300-111815580:Histone:H3K4me1:Karpas 422	REGBUILD=chr9:111815000-111816200:Promoter Flanking Region:A549:INACTIVE;chr9:111815000-111816200:Promoter Flanking Region:A673:INACTIVE;chr9:111815000-111816200:Promoter Flanking Region:Aorta:INACTIVE;chr9:111815000-111816200:Promoter Flanking Region:astrocyte:INACTIVE;chr9:111815000-111816200:Promoter Flanking Region:B cell ENCSR682AXR:INACTIVE;chr9:111815000-111816200:Promoter Flanking Region:…	ROADMAP=chr9:111814894-111815523:Histone:H3K27ac:Fetal Stomach;chr9:111815228-111816439:Open Chromatin:DNase1:foreskin melanocyte;chr9:111815345-111815828:Open Chromatin:DNase1:Gastric	AFP1, Dbx1, Fox, Foxi1, Foxl1, Foxo, HNF1, Hlx1, Homez, Hoxb8, Hoxd8, Ncx, Pou2f2, Sox5, TATA, Zfp105	FOXA1	FOXA1, STAT1, TCF7L2, SPDEF	4	FunSeq2=A/G:0.622740	CADD=A/G:0.467884:7.034	4
	rs12350472	chr9:111708945	1	intronic	(C/T)	T	0.0109	-	-	-	-	-	-	-	-	ROADMAP=chr9:111708880-111709460:Histone:H3K36me3:Fetal Intestine Small	Dbx1, HNF1, Ncx, PPAR, Pdx1	-	-	7	FunSeq2=C/T:0.011573	CADD=C/T:0.405800:6.437	2
	rs12352113	chr9:111704905	1	intronic	(C/T)	T	0.0109	-	-	-	-	-	ENCFF855EVV_CTCF_Testis_Adult37_ENCODE_GRCh38	ENCODE=chr9:111704480-111705080:Histone:H3K36me3:SK N SH	-	ROADMAP=chr9:111704260-111705660:Histone:H3K36me3:neutrophil;chr9:111704443-111704942:Open Chromatin:DNase1:Small Intestine;chr9:111704633-111704993:Histone:H3K27ac:Fetal Intestine Small	HMG-IY,p300	-	-	7	FunSeq2=C/G:0.011479	CADD=C/G:-0.477766:0.064;C/T:-0.445407:0.083	5
	rs1322254	chr9:111691645	1	missense	(G/T)	T	0.0109	-	-	-	-	-	ENCFF767LMP_CTCF_Testis_Adult37_ENCODE_GRCh38ENCFF855EVV_CTCF_Testis_Adult37_ENCODE_GRCh38	-	-	-	Sox	-	CTCF, YY1, MAFG	4	-	CADD=G/T:-0.118072:0.675	4
	rs1322256	chr9:111718059	1	intronic	(G/C)	C	0.0109	-	-	-	-	-	-	-	-	-	Foxp1,Sox	-	-	7	FunSeq2=G/C:0.011479	CADD=G/C:0.311654:5.433;G/T:0.297889:5.275	3
	rs1322257	chr9:111718282	1	missense	(A/G)	G	0.0109	-	-	-	-	-	ENCFF651APG_POLR2A_Testis_Adult54_ENCODE_GRCh38	-	-	-	Myc, Pbx-1, RFX5, Sox18, Sox19, TCF4	-	-	7	-	CADD=0.573509:6.200	2
	rs13286030	chr9:111681217	1	intronic	(T/C)	C	0.0109	-	-	-	-	-	-	ENCODE=chr9:111680600-111681700:Histone:H3K36me3:SK N SH;chr9:111681100-111681680:Histone:H3K36me3:HSMM;chr9:111681100-111681680:Histone:H3K36me3:skeletal muscle myoblast	-	ROADMAP=chr9:111663740-111682020:Histone:H3K36me3:neutrophil;chr9:111679140-111681640:Histone:H3K36me3:neural stem progenitor cell;chr9:111679140-111681960:Histone:H3K36me3:endodermal cell;chr9:111679260-111681560:Histone:H3K36me3:Fetal Adrenal Gland;chr9:111680440-111681560:Histone:H3K36me3:Natural Killer cells (PB);chr9:111681040-111681240:Histone:H3K9me3:neural stem progenitor cell;chr9:111681…	-	-	-	6	FunSeq2=T/C:0.000000	CADD=T/C:0.681170:8.870	5
	rs13286103	chr9:111712156	1	intronic	(A/G)	G	0.0109	-	-	-	-	-	-	-	-	ROADMAP=chr9:111711180-111713060:Histone:H3K4me1:HUES48;chr9:111712040-111713220:Histone:H3K4me1:iPS 15b;chr9:111712060-111713080:Histone:H3K4me1:iPS-20b;chr9:111712120-111713140:Histone:H3K4me1:HUES64;chr9:111712140-111713020:Histone:H3K4me1:HUES6	AP-1, BCL, Irf, Mef2, Myf, PU.1, Pax-4	-	-	7	FunSeq2=A/G:0.011479	CADD=A/G:1.171803:13.660	4
	rs13289475	chr9:111715824	1	intronic	(T/G)	G	0.0109	Heart:Left:Ventricle	ENSG00000106853.18 (PTGR1)	9.96873e-05	-0.508826	6.92312e-18	-	ENCODE=chr9:111715720-111715860:Histone:H3K36me3:bipolar neuron	-	ROADMAP=chr9:111714980-111715960:Histone:H3K4me1:HUES48;chr9:111715560-111716280:Histone:H3K4me1:iPS-20b;chr9:111715700-111715840:Histone:H3K4me1:lung ENCSR465WKM	CDP,CEBPB,NRSF	-	-	1f	FunSeq2=T/G:0.011479	CADD=T/G:0.079833:2.559	7
	rs13290402	chr9:111712387	1	intronic	(A/T)	T	0.0109	-	-	-	-	-	-	ENCODE=chr9:111712380-111712600:Histone:H3K27me3:A673	REGBUILD=chr9:111712201-111712800:CTCF Binding Site:A549:INACTIVE;chr9:111712201-111712800:CTCF Binding Site:A673:INACTIVE;chr9:111712201-111712800:CTCF Binding Site:astrocyte:INACTIVE;chr9:111712201-111712800:CTCF Binding Site:B cell ENCSR682AXR:INACTIVE;chr9:111712201-111712800:CTCF Binding Site:bipolar neuron:INACTIVE;chr9:111712201-111712800:CTCF Binding Site:cardiac muscle cell:INACTIVE;chr9…	ROADMAP=chr9:111711180-111713060:Histone:H3K4me1:HUES48;chr9:111712040-111713220:Histone:H3K4me1:iPS 15b;chr9:111712060-111713080:Histone:H3K4me1:iPS-20b;chr9:111712120-111713140:Histone:H3K4me1:HUES64;chr9:111712140-111713020:Histone:H3K4me1:HUES6;chr9:111712280-111712620:Histone:H3K4me1:H1 hESC	Hoxa5,ZNF263	-	CTCF	4	FunSeq2=A/G:0.166865	CADD=A/G:0.103505:2.834;A/T:0.065869:2.404	5
	rs13293712	chr9:111721936	1	intronic	(T/G)	G	0.0109	-	-	-	-	-	-	ENCODE=chr9:111721700-111722220:Histone:H3K4me1:HCT116	-	ROADMAP=chr9:111720800-111722040:Histone:H2AK5ac:IMR90;chr9:111720880-111722000:Histone:H3K14ac:IMR90;chr9:111721100-111721940:Histone:H3K36me3:Fetal Muscle Trunk;chr9:111721200-111721940:Histone:H2AK5ac:IMR 90;chr9:111721200-111722060:Histone:H2BK12ac:IMR 90;chr9:111721280-111721960:Histone:H3K36me3:Fetal Intestine Small;chr9:111721300-111721940:Histone:H3K79me2:IMR 90;chr9:111721440-111722060:H…	-	-	-	5	FunSeq2=T/G:0.011479	CADD=T/G:0.034593:2.079	4
	rs13298316	chr9:111731195	1	intronic	(G/C)	C	0.0109	-	-	-	-	-	-	ENCODE=chr9:111729720-111731400:Histone:H3K9me3:bipolar neuron;chr9:111729760-111731200:Histone:H3K9me3:Osteobl;chr9:111729940-111731320:Histone:H3K9me3:mammary epithelial cell;chr9:111730020-111731640:Histone:H3K9me3:A549;chr9:111730180-111731420:Histone:H3K9me3:A673;chr9:111730380-111731280:Histone:H3K9me3:CD14 positive monocyte;chr9:111730480-111732360:Histone:H3K4me1:HeLa-S3;chr9:111730560-11…	REGBUILD=chr9:111730976-111731698:Promoter Flanking Region:A549:REPRESSED;chr9:111730976-111731698:Promoter Flanking Region:A673:REPRESSED;chr9:111730976-111731698:Promoter Flanking Region:Aorta:INACTIVE;chr9:111730976-111731698:Promoter Flanking Region:astrocyte:REPRESSED;chr9:111730976-111731698:Promoter Flanking Region:B cell ENCSR682AXR:INACTIVE;chr9:111730976-111731698:Promoter Flanking Regi…	ROADMAP=chr9:111726640-111731200:Histone:H3K36me3:neutrophil;chr9:111728020-111731640:Histone:H3K36me3:common myeloid progenitor CD34 positive ENCSR337XXD 1;chr9:111728800-111731780:Histone:H3K9me3:common myeloid progenitor CD34 positive ENCSR337XXD 1;chr9:111728980-111731680:Histone:H2BK12ac:IMR 90;chr9:111729000-111731740:Histone:H2AK5ac:IMR90;chr9:111729020-111731660:Histone:H3K14ac:IMR90;chr9…	Cdx2	-	EP300, CEBPB, SP1, TCF7L2, JUNB, NFIB, TEAD4, FOSL1, TCF12, RCOR1, MAX, CHD2, RFX5, STAT3, JUN, NFIA, NR2F2, HES2, FOSL2, NFIX, ZNF830, NFIC, NR3C1, LCORL, POLR2A	4	FunSeq2=G/C:0.166865	CADD=G/C:0.173063:3.712	5
	rs13298329	chr9:111731219	1	intronic	(G/A)	A	0.0109	-	-	-	-	-	-	ENCODE=chr9:111729720-111731400:Histone:H3K9me3:bipolar neuron;chr9:111729940-111731320:Histone:H3K9me3:mammary epithelial cell;chr9:111730020-111731640:Histone:H3K9me3:A549;chr9:111730180-111731420:Histone:H3K9me3:A673;chr9:111730380-111731280:Histone:H3K9me3:CD14 positive monocyte;chr9:111730480-111732360:Histone:H3K4me1:HeLa-S3;chr9:111730560-111731220:Histone:H3K36me3:A549;chr9:111730600-1117…	REGBUILD=chr9:111730976-111731698:Promoter Flanking Region:A549:REPRESSED;chr9:111730976-111731698:Promoter Flanking Region:A673:REPRESSED;chr9:111730976-111731698:Promoter Flanking Region:Aorta:INACTIVE;chr9:111730976-111731698:Promoter Flanking Region:astrocyte:REPRESSED;chr9:111730976-111731698:Promoter Flanking Region:B cell ENCSR682AXR:INACTIVE;chr9:111730976-111731698:Promoter Flanking Regi…	ROADMAP=chr9:111728020-111731640:Histone:H3K36me3:common myeloid progenitor CD34 positive ENCSR337XXD 1;chr9:111728800-111731780:Histone:H3K9me3:common myeloid progenitor CD34 positive ENCSR337XXD 1;chr9:111728980-111731680:Histone:H2BK12ac:IMR 90;chr9:111729000-111731740:Histone:H2AK5ac:IMR90;chr9:111729020-111731660:Histone:H3K14ac:IMR90;chr9:111729020-111731760:Histone:H3K9me3:common myeloid p…	GATA	TCF4	EP300, CEBPB, SP1, TCF7L2, JUNB, NFIB, TEAD4, FOSL1, TCF12, RCOR1, MAX, CHD2, RFX5, STAT3, JUN, NFIA, NR2F2, HES2, FOSL2, NFIX, ZNF830, NFIC, NR3C1, LCORL, POLR2A	4	FunSeq2=G/A:0.166865	CADD=G/A:0.366824:6.037	4
	rs13300740	chr9:111749562	1	intronic	(G/A)	A	0.0109	-	-	-	-	-	-	ENCODE=chr9:111749500-111749740:Histone:H3K36me3:HSMM;chr9:111749500-111749740:Histone:H3K36me3:skeletal muscle myoblast;chr9:111749500-111750000:Histone:H3K9me3:keratinocyte;chr9:111749560-111749700:Histone:H3K9me3:HepG2	-	ROADMAP=chr9:111749380-111750400:Histone:H3K9me3:endodermal cell;chr9:111749380-111754960:Histone:H3K9me3:common myeloid progenitor CD34 positive ENCSR337XXD 1;chr9:111749440-111751640:Histone:H3K9me3:common myeloid progenitor CD34 positive;chr9:111749460-111749920:Histone:H3K9me3:IMR 90;chr9:111749480-111749800:Histone:H3K79me2:IMR 90;chr9:111749480-111750260:Histone:H3K9me3:HUES6;chr9:111749480…	DMRT3, DMRT4, DMRT5, Gm397	-	-	7	FunSeq2=G/A:0.011479	CADD=G/A:0.056614:2.305	2
	rs1407391	chr9:111707254	1	intronic	(A/C)	C	0.0109	-	-	-	-	-	-	ENCODE=chr9:111707200-111707360:Histone:H3K27me3:bipolar neuron	-	-	Hoxa13, Hoxb13, Hoxc10, Hoxd10, Ik-1, Pou2f2	-	-	6	FunSeq2=A/C:0.582511	CADD=A/C:0.958686:11.630	5
	rs144441164	chr9:111700571	1	intronic	(AA/-)	-	0.0109	-	-	-	-	-	-	ENCODE=chr9:111700080-111701680:Histone:H3K4me1:endothelial cell of umbilical vein;chr9:111700080-111701680:Histone:H3K4me1:HUVEC;chr9:111700134-111701080:Histone:H3K27ac:endothelial cell of umbilical vein;chr9:111700134-111701080:Histone:H3K27ac:HUVEC;chr9:111700220-111700600:Histone:H3K9me3:SK N SH;chr9:111700223-111701319:Histone:H3K4me2:HUVEC;chr9:111700320-111700780:Histone:H3K4me1:hepatocyt…	REGBUILD=chr9:111700201-111701400:Promoter Flanking Region:A549:REPRESSED;chr9:111700201-111701400:Promoter Flanking Region:A673:INACTIVE;chr9:111700201-111701400:Promoter Flanking Region:Aorta:INACTIVE;chr9:111700201-111701400:Promoter Flanking Region:astrocyte:INACTIVE;chr9:111700201-111701400:Promoter Flanking Region:B cell ENCSR682AXR:INACTIVE;chr9:111700201-111701400:Promoter Flanking Region…	ROADMAP=chr9:111699840-111701200:Histone:H3K9me3:common myeloid progenitor CD34 positive ENCSR337XXD 1;chr9:111699960-111701060:Histone:H3K9me3:common myeloid progenitor CD34 positive;chr9:111700109-111700608:Histone:H3K27ac:Fetal Adrenal Gland;chr9:111700140-111700600:Histone:H3K4me1:Fetal Adrenal Gland;chr9:111700140-111701000:Histone:H3K4me1:Fetal Intestine Small;chr9:111700150-111701445:Histo…	AP-1, Elf3, Ets, GATA, HMG-IY, Hoxd8, NF-AT, Ncx, PU.1, RFX5, SPIB, p300	-	-	5	-	-	-
	rs1554711748	chr9:111712450	1	intronic	(-/TA)	-	0.0109	-	-	-	-	-	-	-	-	-	-	-	CTCF, NANOG, ZNF462, HLF	4	-	-	-
	rs201906222	chr9:111733041	1	intronic	(T/C)	C	0.0109	-	-	-	-	-	-	ENCODE=chr9:111732620-111733060:Histone:H3K9me3:PC 9;chr9:111732620-111733240:Histone:H3K9me3:mammary epithelial cell	-	ROADMAP=chr9:111732580-111733080:Histone:H3K9me3:Fetal Muscle Leg	-	-	-	7	FunSeq2=T/C:0.011479	CADD=T/C:0.067456:2.422	-
	rs28371380	chr9:111701910	1	intronic	(C/T)	T	0.0109	-	-	-	-	-	-	-	-	ROADMAP=chr9:111701887-111702083:Histone:H3K4me3:CD4 positive CD25 positive alpha beta regulatory T cell	-	-	-	7	FunSeq2=C/T:0.011479	CADD=C/T:-0.292806:0.277	3
	rs28399206	chr9:111701766	1	intronic	(G/A)	A	0.0109	-	-	-	-	-	-	-	-	-	Hltf	-	-	7	FunSeq2=G/A:0.011479	CADD=G/A:-0.041161:1.407	2
	rs28480054	chr9:111712113	1	intronic	(C/A)	A	0.0109	-	-	-	-	-	-	-	-	ROADMAP=chr9:111711180-111713060:Histone:H3K4me1:HUES48;chr9:111712040-111713220:Histone:H3K4me1:iPS 15b;chr9:111712060-111713080:Histone:H3K4me1:iPS-20b	NRSF,Pou2f2	-	-	7	FunSeq2=C/A:0.011479	CADD=C/A:0.541473:7.696;C/T:0.595034:8.153	4
	rs28496558	chr9:111775537	1	intronic	(T/C)	C	0.0109	-	-	-	-	-	-	-	-	-	-	GATA3	GATA3	5	FunSeq2=T/C:0.359960	CADD=T/C:1.021537:12.370	5
	rs28551718	chr9:111713124	1	missense	(T/G)	G	0.0109	-	-	-	-	-	-	-	-	-	Hoxa13,Nkx6-1,Pou5f1	-	-	6	-	CADD=T/G:1.985633:16.69	4
	rs28624168	chr9:111712088	1	intronic	(A/G)	G	0.0109	-	-	-	-	-	-	-	-	ROADMAP=chr9:111711180-111713060:Histone:H3K4me1:HUES48;chr9:111712040-111713220:Histone:H3K4me1:iPS 15b;chr9:111712060-111713080:Histone:H3K4me1:iPS-20b	DMRT1, DMRT3, DMRT4, HNF4, Irf	-	-	6	FunSeq2=A/G:0.011479	CADD=A/G:0.616058:8.329	4
	rs28751954	chr9:111711718	1	intronic	(C/A)	A	0.0109	-	-	-	-	-	ENCFF300WML_CTCF_Testis_Adult37_ENCODE_GRCh38	ENCODE=chr9:111710860-111712060:Histone:H3K27me3:K562;chr9:111711562-111711859:Transcription Factor:Junb:GM12878	-	ROADMAP=chr9:111711180-111713060:Histone:H3K4me1:HUES48	AP-1, Foxp1, Mef2, Pou2f2, Pou2f2, RFX5, TCF11	-	JUNB, TFE3	4	FunSeq2=C/A:0.011479	CADD=C/A:-0.039398:1.420;C/T:0.014163:1.881	3
	rs28796028	chr9:111721021	1	intronic	(A/G)	G	0.0109	Heart:Left:Ventricle	ENSG00000106853.18 (PTGR1)	9.96873e-05	-0.508826	6.92312e-18	-	ENCODE=chr9:111719620-111721380:Histone:H3K4me1:A673;chr9:111720920-111721820:Histone:H3K27me3:K562	-	ROADMAP=chr9:111720800-111722040:Histone:H2AK5ac:IMR90;chr9:111720860-111721120:Histone:H2BK12ac:IMR90;chr9:111720860-111721180:Histone:H2BK12ac:IMR 90;chr9:111720880-111722000:Histone:H3K14ac:IMR90	Mrg1, Nanog, Pbx-1, Pou2f2, Pou3f3	-	-	1f	FunSeq2=A/G:0.633620	CADD=A/G:0.138773:3.269	6
	rs33959013	chr9:111754699	1	intronic	(-/TTT)	TTT	0.0109	-	-	-	-	-	-	ENCODE=chr9:111754440-111754840:Histone:H3K9me3:bipolar neuron	-	ROADMAP=chr9:111749380-111754960:Histone:H3K9me3:common myeloid progenitor CD34 positive ENCSR337XXD 1	-	-	-	5	-	-	-
	rs34046849	chr9:111712448	1	intronic	(C/T)	T	0.0109	-	-	-	-	-	ENCFF855EVV_CTCF_Testis_Adult37_ENCODE_GRCh38	ENCODE=chr9:111712380-111712600:Histone:H3K27me3:A673	REGBUILD=chr9:111712201-111712800:CTCF Binding Site:A549:INACTIVE;chr9:111712201-111712800:CTCF Binding Site:A673:INACTIVE;chr9:111712201-111712800:CTCF Binding Site:astrocyte:INACTIVE;chr9:111712201-111712800:CTCF Binding Site:B cell ENCSR682AXR:INACTIVE;chr9:111712201-111712800:CTCF Binding Site:bipolar neuron:INACTIVE;chr9:111712201-111712800:CTCF Binding Site:cardiac muscle cell:INACTIVE;chr9…	ROADMAP=chr9:111711180-111713060:Histone:H3K4me1:HUES48;chr9:111712040-111713220:Histone:H3K4me1:iPS 15b;chr9:111712060-111713080:Histone:H3K4me1:iPS-20b;chr9:111712120-111713140:Histone:H3K4me1:HUES64;chr9:111712140-111713020:Histone:H3K4me1:HUES6;chr9:111712280-111712620:Histone:H3K4me1:H1 hESC;chr9:111712437-111712669:Open Chromatin:DNase1:iPS DF 6.9	Dobox4,Osf2	-	CTCF, NANOG, ZNF462, HLF	4	FunSeq2=C/T:0.166865	CADD=C/T:0.036848:2.101	4
	rs34165154	chr9:111708201	1	intronic	(-/A)	A	0.0109	-	-	-	-	-	-	-	-	ROADMAP=chr9:111708080-111708680:Histone:H3K36me3:Fetal Intestine Small;chr9:111708200-111708460:Histone:H3K9me3:iPS DF 19.11	-	-	HMGA2	2b	-	-	-
	rs34421217	chr9:111706876	1	intronic	(G/C)	C	0.0109	Heart:Left:Ventricle	ENSG00000106853.18 (PTGR1)	9.96873e-05	-0.508826	6.92312e-18	-	-	-	-	-	-	-	7	FunSeq2=G/C:0.011479	CADD=G/C:1.034224:12.510	7
	rs34484258	chr9:111698659	1	intronic	(GC/-)	-	0.0109	-	-	-	-	-	-	-	-	-	-	-	-	-	-	-	-
	rs34502318	chr9:111714866	1	intronic	(C/T)	T	0.0109	-	-	-	-	-	-	-	-	-	TATA	-	-	5	FunSeq2=C/T:0.011619	CADD=C/T:0.293745:5.227	4
	rs34519879	chr9:111714990	1	intronic	(G/A)	A	0.0109	-	-	-	-	-	ENCFF651APG_POLR2A_Testis_Adult54_ENCODE_GRCh38	-	-	ROADMAP=chr9:111714920-111715280:Histone:H3K4me1:H1 hESC;chr9:111714980-111715960:Histone:H3K4me1:HUES48	Pou1f1,Pou2f2	-	-	5	FunSeq2=G/A:0.011479	CADD=G/A:-0.247504:0.388	4
	rs34636627	chr9:111800612	1	intronic	(T/C)	C	0.0109	-	-	-	-	-	ENCFF855EVV_CTCF_Testis_Adult37_ENCODE_GRCh38	ENCODE=chr9:111799400-111801100:Histone:H3K4me1:A673	-	ROADMAP=chr9:111799360-111800700:Histone:H3K4me1:neutrophil;chr9:111799620-111800680:Histone:H3K4me1:neuron;chr9:111800520-111800900:Histone:H3K4me1:kidney;chr9:111800550-111800893:Open Chromatin:DNase1:brain ENCSR189GMC	-	-	-	5	FunSeq2=T/C:0.000000	CADD=T/C:0.772502:9.664	5
	rs34639224	chr9:111714763	1	intronic	(C/G)	-	0.0109	-	-	-	-	-	-	-	-	-	AP-1, Cdx, Foxp1, Hoxa9, Hoxb13, Hoxb9, Mef2, PLZF, TCF4	-	-	6	-	CADD=C/G:0.046474:1.280	-
	rs35947748	chr9:111708215	1	intronic	(-/A)	A	0.0109	-	-	-	-	-	-	-	-	ROADMAP=chr9:111708080-111708680:Histone:H3K36me3:Fetal Intestine Small;chr9:111708200-111708460:Histone:H3K9me3:iPS DF 19.11	DMRT5, Dbx1, Evi-1, Fox, Foxa, Foxd3, Foxf2, Foxi1, Foxj1, Foxj2, Foxk1, Foxl1, Foxo, Foxp1, HDAC2, Mef2, Ncx, TATA, Zfp105	-	HMGA2	2b	-	-	-
	rs35992665	chr9:111718791	1	intronic	(AA/-)	-	0.0109	-	-	-	-	-	-	-	-	-	Foxp3	-	-	5	-	-	-
	rs35999023	chr9:111794836	1	intronic	(C/T)	T	0.0109	-	-	-	-	-	ENCFF286DAB_H3K4me3_Testis_Adult37_ENCODE_GRCh38_Peak_14741. ENCFF509DBT_H3K4me3_Testis_Adult54_ENCODE_GRCh38_Peak_16653. ENCFF559LDF_CTCF_Testis_Adult54_ENCODE_GRCh38	ENCODE=chr9:111794517-111795748:Histone:H3K27ac:HeLa-S3;chr9:111794550-111795267:Transcription Factor:USF1:HCT116;chr9:111794560-111794980:Histone:H3K4me1:HeLa-S3;chr9:111794567-111795283:Transcription Factor:E2F6:HeLa-S3;chr9:111794580-111795260:Histone:H3K27me3:K562;chr9:111794596-111795545:Transcription Factor:Max:HCT116;chr9:111794635-111795471:Transcription Factor:SP1:HCT116;chr9:111794692-1…	-	ROADMAP=chr9:111793660-111795520:Histone:H3K36me3:Fetal Stomach;chr9:111793740-111795360:Histone:H3K9me3:Fetal Stomach;chr9:111793760-111795480:Histone:H3K9me3:Monocytes-CD14+ (PB) Roadmap;chr9:111793800-111795340:Histone:H3K9me3:common myeloid progenitor CD34 positive;chr9:111793820-111795580:Histone:H3K36me3:IMR 90;chr9:111793860-111795380:Histone:H3K9me3:Fetal Intestine Small;chr9:111794000-11…	CIZ, GATA, GR, HNF4	E2F4,E2F6	USF1, MAX, E2F6, USF2, SP1, CBX3, NFYA, GTF2F1, POLR2A, E2F4, RAD51, L3MBTL2, CEBPA	4	FunSeq2=C/T:0.166865	CADD=C/T:0.205132:4.129	4
	rs7019560	chr9:111710299	1	intronic	(A/G)	G	0.0109	-	-	-	-	-	-	-	-	-	-	-	-	7	FunSeq2=A/G:0.011479	CADD=A/G:0.497200:7.303	2
	rs7022888	chr9:111710454	1	intronic	(C/T)	T	0.0109	-	-	-	-	-	-	-	-	-	Cdx	-	-	7	FunSeq2=C/T:0.011479	CADD=C/T:0.202369:4.093	4
	rs7033004	chr9:111741086	1	intronic	(C/T)	T	0.0109	Heart:Left:Ventricle	ENSG00000106853.18 (PTGR1)	9.96873e-05	-0.508826	6.92312e-18	ENCFF286DAB_H3K4me3_Testis_Adult37_ENCODE_GRCh38_Peak_49521	ENCODE=chr9:111740659-111741294:Transcription Factor:ZBTB33:K562;chr9:111740679-111741251:Open Chromatin:DNase1:H9 ENCSR323FKB;chr9:111740840-111741094:Transcription Factor:CTCF:H1ESC;chr9:111740850-111741094:Transcription Factor:CTCF:H1 hESC ENCSR820QMS;chr9:111740889-111741124:Open Chromatin:DNase1:H1 hESC ENCSR820QMS	REGBUILD=chr9:111740889-111741124:Open chromatin:A673:INACTIVE;chr9:111740889-111741124:Open chromatin:astrocyte:INACTIVE;chr9:111740889-111741124:Open chromatin:B cell ENCSR682AXR:INACTIVE;chr9:111740889-111741124:Open chromatin:bipolar neuron:INACTIVE;chr9:111740889-111741124:Open chromatin:cardiac muscle cell:INACTIVE;chr9:111740889-111741124:Open chromatin:CD14 positive monocyte:INACTIVE;chr9…	ROADMAP=chr9:111740460-111741200:Histone:H3K36me3:Fetal Intestine Small;chr9:111740480-111741120:Histone:H2AK5ac:IMR90;chr9:111740540-111741100:Histone:H2AK5ac:IMR 90;chr9:111740840-111741120:Histone:H2BK12ac:IMR90;chr9:111740944-111741160:Histone:H3K4me3:CD4 positive alpha beta T cell ENCSR948ZKZ	DMRT2,Ncx,XBP-1	CTCF	CTCF, CHAMP1, CEBPA, ZBTB33	1f	FunSeq2=C/A:0.011479	CADD=C/A:-0.144199:0.769;C/T:-0.090638:1.062	6
	rs71501691	chr9:111787432	1	intronic	(G/T)	T	0.0109	-	-	-	-	-	-	ENCODE=chr9:111786540-111787520:Histone:H3K9me3:A673;chr9:111786540-111787560:Histone:H3K9me3:bipolar neuron;chr9:111786820-111787460:Histone:H3K9me3:Osteobl;chr9:111787100-111787580:Histone:H3K36me3:bipolar neuron;chr9:111787260-111787520:Histone:H3K9me3:A549;chr9:111787320-111787580:Histone:H3K36me3:NHEK	-	ROADMAP=chr9:111784620-111788360:Histone:H3K9me3:common myeloid progenitor CD34 positive ENCSR337XXD 1;chr9:111785920-111788540:Histone:H3K9me3:common myeloid progenitor CD34 positive;chr9:111786380-111787700:Histone:H3K9me3:HUES64;chr9:111786440-111787700:Histone:H3K9me3:HUES6;chr9:111786580-111787500:Histone:H3K9me3:B cells (PB) Roadmap;chr9:111786580-111787680:Histone:H3K9me3:Fetal Muscle Leg;…	Pax-6	-	-	5	FunSeq2=G/T:0.011479	CADD=G/T:0.145722:3.358	5
	rs76658319	chr9:111698009	1	intronic	(A/C)	C	0.0109	Heart:Left:Ventricle	ENSG00000106853.18 (PTGR1)	9.96873e-05	-0.508826	6.92312e-18	-	ENCODE=chr9:111696920-111698260:Histone:H3K9me3:bipolar neuron;chr9:111697360-111698160:Histone:H3K9me3:A673;chr9:111697460-111698080:Histone:H3K9me3:HepG2;chr9:111697800-111698180:Histone:H3K36me3:bipolar neuron;chr9:111697860-111698060:Histone:H3K9me3:DND-41;chr9:111697900-111698040:Histone:H3K27me3:bipolar neuron	-	ROADMAP=chr9:111696840-111698780:Histone:H3K9me3:endodermal cell;chr9:111697180-111698980:Histone:H3K9me3:common myeloid progenitor CD34 positive;chr9:111697220-111699700:Histone:H3K9me3:common myeloid progenitor CD34 positive ENCSR337XXD 1;chr9:111697280-111698240:Histone:H3K9me3:HUES64;chr9:111697300-111698760:Histone:H3K9me3:HUES6;chr9:111697400-111698820:Histone:H3K9me3:Fetal Muscle Leg;chr9:…	CCNT2, GATA, GR, p300	-	-	7	FunSeq2=A/C:0.011479	CADD=A/C:-0.077235:1.147	4
	rs7849275	chr9:111813469	1	intronic	(G/A)	A	0.0109	-	-	-	-	-	ENCFF316MJM_H3K4me1_Testis_Adult37_ENCODE_GRCh38_Peak_84642	-	-	ROADMAP=chr9:111812980-111813820:Histone:H3K4me1:Fetal Intestine Small;chr9:111813440-111813920:Histone:H3K36me3:Fetal Muscle Leg;chr9:111813465-111813635:Histone:H2BK20ac:H9	-	-	-	7	FunSeq2=G/A:0.000000	CADD=G/A:0.053366:2.271	4
	rs7851622	chr9:111703580	1	intronic	(G/C)	C	0.0109	Heart:Left:Ventricle	ENSG00000106853.18 (PTGR1)	9.96873e-05	-0.508826	6.92312e-18	-	-	-	-	Foxa, Mef2, NF-kappaB, Pax-4, STAT, p300	-	-	7	FunSeq2=G/C:0.011479	CADD=G/C:-0.615535:0.021	4
	rs7853969	chr9:111815165	1	intronic	(A/T)	T	0.0109	-	-	-	-	-	-	ENCODE=chr9:111814300-111816720:Histone:H3K4me1:HeLa-S3;chr9:111814920-111815220:Histone:H3K4me1:PC 3;chr9:111814999-111815963:Open Chromatin:DNase1:HeLa-S3	REGBUILD=chr9:111815000-111816200:Promoter Flanking Region:A549:INACTIVE;chr9:111815000-111816200:Promoter Flanking Region:A673:INACTIVE;chr9:111815000-111816200:Promoter Flanking Region:Aorta:INACTIVE;chr9:111815000-111816200:Promoter Flanking Region:astrocyte:INACTIVE;chr9:111815000-111816200:Promoter Flanking Region:B cell ENCSR682AXR:INACTIVE;chr9:111815000-111816200:Promoter Flanking Region:…	ROADMAP=chr9:111814880-111815340:Histone:H3K9me3:iPS DF 19.11;chr9:111814894-111815523:Histone:H3K27ac:Fetal Stomach;chr9:111814900-111815440:Histone:H3K4me1:IMR 90;chr9:111814960-111815320:Histone:H3K36me3:H1-mesenchymal;chr9:111815000-111815200:Histone:H3K9me3:H1-trophoblast;chr9:111815011-111815186:Histone:H3K4me2:H1-neuronal progenitor;chr9:111815020-111815260:Histone:H3K14ac:H1-trophoblast;c…	CEBPB,Myc,p300	-	CEBPA, STAT1	4	FunSeq2=A/G:0.155386	CADD=A/G:0.283598:5.107;A/T:0.245963:4.649	3
	rs7854652	chr9:111707826	1	intronic	(T/C)	C	0.0109	Heart:Left:Ventricle	ENSG00000106853.18 (PTGR1)	9.96873e-05	-0.508826	6.92312e-18	-	ENCODE=chr9:111707680-111707940:Histone:H3K4me1:bipolar neuron;chr9:111707716-111708048:Transcription Factor:NFIC:K562	-	-	Foxd3,TFIIA	-	-	7	FunSeq2=T/C:0.634313	CADD=T/C:0.344409:5.798	6
	rs7857395	chr9:111815399	1	intronic	(G/T)	T	0.0109	-	-	-	-	-	-	ENCODE=chr9:111814300-111816720:Histone:H3K4me1:HeLa-S3;chr9:111814999-111815963:Open Chromatin:DNase1:HeLa-S3;chr9:111815240-111815640:Histone:H3K4me1:MCF 7;chr9:111815300-111815580:Histone:H3K4me1:Karpas 422	REGBUILD=chr9:111815000-111816200:Promoter Flanking Region:A549:INACTIVE;chr9:111815000-111816200:Promoter Flanking Region:A673:INACTIVE;chr9:111815000-111816200:Promoter Flanking Region:Aorta:INACTIVE;chr9:111815000-111816200:Promoter Flanking Region:astrocyte:INACTIVE;chr9:111815000-111816200:Promoter Flanking Region:B cell ENCSR682AXR:INACTIVE;chr9:111815000-111816200:Promoter Flanking Region:…	ROADMAP=chr9:111814894-111815523:Histone:H3K27ac:Fetal Stomach;chr9:111814900-111815440:Histone:H3K4me1:IMR 90;chr9:111815195-111815518:Histone:H3K27ac:esophagus;chr9:111815228-111816439:Open Chromatin:DNase1:foreskin melanocyte;chr9:111815345-111815828:Open Chromatin:DNase1:Gastric	Pou1f1	-	STAT1, TCF7L2, SPDEF	4	FunSeq2=G/A:0.155386	CADD=G/A:-0.093551:1.044;G/T:-0.132158:0.828	4
	rs7861183	chr9:111781414	1	intronic	(A/T)	T	0.0109	-	-	-	-	-	-	-	-	ROADMAP=chr9:111779480-111781780:Histone:H3K36me3:neutrophil;chr9:111781300-111782380:Histone:H3K36me3:Fetal Intestine Small	Hltf	-	-	7	FunSeq2=A/T:0.632773	CADD=A/T:0.479144:7.138	2
	rs7868266	chr9:111707858	1	missense	(C/T)	T	0.0109	-	-	-	-	-	-	-	-	-	INSM1, PPAR, TATA, ZBTB7A	-	-	6	-	CADD=C/T:1.969273:16.61	2
	rs200018608	chr9:111714762	0.9157	intronic	(-/TACT)	TACT	0.0109	-	-	-	-	-	-	-	-	-	-	-	-	6	-	-	-
	rs34608150	chr9:111714761	0.9157	intronic	(-/TACT)	-	0.0119	-	-	-	-	-	-	-	-	-	Arid3a, Foxp1, Hoxa9, Hoxb13, Hoxb9, Mef2, Sox1, TCF4	-	-	6	-	-	-
	rs35023122	chr9:111789470	0.9082	intronic	(T/A)	A	0.0099	-	-	-	-	-	-	-	-	-	Pou2f2	-	-	7	FunSeq2=T/A:0.011480	CADD=T/A:1.147260:13.490	4
	rs1589476631	chr9:111782578	0.8165	intronic	(-/A)	-	0.0089	-	-	-	-	-	-	-	-	-	-	-	-	-	-	-	-

## Sheet: S8
Supplementary Table S8. Enrichment of gene ontology (GO) biological processes for the set of transcription factors with changed motifs (TFBS) and bound proteins in ChIP-seq experiments overlapping with the SHOC1 rs12347237 variant and its proxies (R2 > 0.8).
Term ID	Term description	Observed gene count	Background gene count	Strength	False discovery rate	Matching proteins in your network (IDs)	Matching proteins in your network (labels)
GO:0006357	Regulation of transcription by RNA polymerase II	129	2586	0.86	1.37e-99	9606.ENSP00000162391,9606.ENSP00000190165,9606.ENSP00000216037,9606.ENSP00000219069,9606.ENSP00000222584,9606.ENSP00000222726,9606.ENSP00000226574,9606.ENSP00000227163,9606.ENSP00000228682,9606.ENSP00000229307,9606.ENSP00000231121,9606.ENSP00000234198,9606.ENSP00000239144,9606.ENSP00000239882,9606.ENSP00000244745,9606.ENSP00000245479,9606.ENSP00000245919,9606.ENSP00000249501,9606.ENSP00000253968,…	FOXJ2,DMRT3,XBP1,ZNF263,SP4,HOXA5,NFKB1,SPI1,GLI1,NANOG,HAND1,DLX2,HOXB8,ELF1,SOX4,SOX9,FOSB,HOXD10,BARX1,BHLHE40,POU5F1,VSX2,YY1,TCF3,EP300,ARID3A,CCNT2,MECOM,BARX2,HOXA10,BATF,HOXB13,RFX5,ISL2,AIRE,TAL1,GFI1,NKX6-1,RAD21,ONECUT1,FOXI1,SOX14,CEBPB,BPTF,HOXC10,HLTF,HOXB9,ELF5,REST,INSM1,HNF4A,HIC1,HOXD8,SIX5,DMRTA1,EBF1,SOX2,ZBTB7A,FOXJ1,PLAG1,FOXL1,FOXK1,POU3F2,SP1,POU6F1,SOX1,MXI1,SMAD3,SIRT6,Z…
GO:0010556	Regulation of macromolecule biosynthetic process	130	3980	0.68	7.87e-79	9606.ENSP00000162391,9606.ENSP00000190165,9606.ENSP00000216037,9606.ENSP00000219069,9606.ENSP00000222584,9606.ENSP00000222726,9606.ENSP00000226574,9606.ENSP00000227163,9606.ENSP00000228682,9606.ENSP00000229307,9606.ENSP00000231121,9606.ENSP00000234198,9606.ENSP00000239144,9606.ENSP00000239882,9606.ENSP00000244745,9606.ENSP00000245479,9606.ENSP00000245919,9606.ENSP00000249501,9606.ENSP00000253968,…	FOXJ2,DMRT3,XBP1,ZNF263,SP4,HOXA5,NFKB1,SPI1,GLI1,NANOG,HAND1,DLX2,HOXB8,ELF1,SOX4,SOX9,FOSB,HOXD10,BARX1,BHLHE40,POU5F1,VSX2,YY1,TCF3,EP300,ARID3A,CCNT2,MECOM,BARX2,HOXA10,BATF,HOXB13,RFX5,ISL2,AIRE,TAL1,GFI1,NKX6-1,RAD21,ONECUT1,FOXI1,SOX14,CEBPB,BPTF,HOXC10,HLTF,HOXB9,ELF5,REST,INSM1,HNF4A,HIC1,HOXD8,SIX5,DMRTA1,EBF1,SOX2,ZBTB7A,FOXJ1,PLAG1,FOXL1,FOXK1,POU3F2,SP1,POU6F1,SOX1,MXI1,SMAD3,SIRT6,Z…
GO:0031326	Regulation of cellular biosynthetic process	131	4143	0.66	1.14e-78	9606.ENSP00000162391,9606.ENSP00000190165,9606.ENSP00000216037,9606.ENSP00000219069,9606.ENSP00000222584,9606.ENSP00000222726,9606.ENSP00000226574,9606.ENSP00000227163,9606.ENSP00000228682,9606.ENSP00000229307,9606.ENSP00000231121,9606.ENSP00000234198,9606.ENSP00000239144,9606.ENSP00000239882,9606.ENSP00000244745,9606.ENSP00000245479,9606.ENSP00000245787,9606.ENSP00000245919,9606.ENSP00000249501,…	FOXJ2,DMRT3,XBP1,ZNF263,SP4,HOXA5,NFKB1,SPI1,GLI1,NANOG,HAND1,DLX2,HOXB8,ELF1,SOX4,SOX9,INSIG2,FOSB,HOXD10,BARX1,BHLHE40,POU5F1,VSX2,YY1,TCF3,EP300,ARID3A,CCNT2,MECOM,BARX2,HOXA10,BATF,HOXB13,RFX5,ISL2,AIRE,TAL1,GFI1,NKX6-1,RAD21,ONECUT1,FOXI1,SOX14,CEBPB,BPTF,HOXC10,HLTF,HOXB9,ELF5,REST,INSM1,HNF4A,HIC1,HOXD8,SIX5,DMRTA1,EBF1,SOX2,ZBTB7A,FOXJ1,PLAG1,FOXL1,FOXK1,POU3F2,SP1,POU6F1,SOX1,MXI1,SMAD3,…
GO:0045944	Positive regulation of transcription by RNA polymerase II	92	1250	1.03	4.34e-72	9606.ENSP00000162391,9606.ENSP00000216037,9606.ENSP00000219069,9606.ENSP00000222726,9606.ENSP00000226574,9606.ENSP00000227163,9606.ENSP00000228682,9606.ENSP00000229307,9606.ENSP00000231121,9606.ENSP00000234198,9606.ENSP00000239882,9606.ENSP00000244745,9606.ENSP00000245479,9606.ENSP00000245919,9606.ENSP00000249501,9606.ENSP00000259915,9606.ENSP00000262238,9606.ENSP00000262965,9606.ENSP00000263253,…	FOXJ2,XBP1,ZNF263,HOXA5,NFKB1,SPI1,GLI1,NANOG,HAND1,DLX2,ELF1,SOX4,SOX9,FOSB,HOXD10,POU5F1,YY1,TCF3,EP300,ARID3A,CCNT2,MECOM,BARX2,HOXA10,BATF,RFX5,AIRE,TAL1,NKX6-1,ONECUT1,FOXI1,CEBPB,BPTF,HOXC10,HLTF,HOXB9,REST,HNF4A,HOXD8,SIX5,SOX2,FOXJ1,PLAG1,POU3F2,SP1,SOX1,SMAD3,ZBTB16,MYB,SOX18,POU1F1,HOXA9,BSX,ATF3,GFI1B,PAX5,ELF3,NFE2L1,POU3F3,SOX3,FOXD3,RUNX2,CDC5L,LHX3,PBX3,FOXP3,ZFX,RREB1,CDX2,PDX1,DM…
GO:0045893	Positive regulation of transcription, DNA-templated	95	1710	0.91	1.51e-64	9606.ENSP00000162391,9606.ENSP00000216037,9606.ENSP00000219069,9606.ENSP00000222726,9606.ENSP00000226574,9606.ENSP00000227163,9606.ENSP00000228682,9606.ENSP00000229307,9606.ENSP00000231121,9606.ENSP00000234198,9606.ENSP00000239882,9606.ENSP00000244745,9606.ENSP00000245479,9606.ENSP00000245919,9606.ENSP00000249501,9606.ENSP00000259915,9606.ENSP00000262238,9606.ENSP00000262965,9606.ENSP00000263253,…	FOXJ2,XBP1,ZNF263,HOXA5,NFKB1,SPI1,GLI1,NANOG,HAND1,DLX2,ELF1,SOX4,SOX9,FOSB,HOXD10,POU5F1,YY1,TCF3,EP300,ARID3A,CCNT2,MECOM,BARX2,HOXA10,BATF,RFX5,AIRE,TAL1,NKX6-1,ONECUT1,FOXI1,CEBPB,BPTF,HOXC10,HLTF,HOXB9,REST,HNF4A,HOXD8,SIX5,SOX2,FOXJ1,PLAG1,FOXK1,POU3F2,SP1,SOX1,SMAD3,ZBTB16,MYB,SOX18,POU1F1,HOXA9,BSX,ATF3,GFI1B,PAX5,ELF3,NFE2L1,POU3F3,SOX3,FOXD3,RUNX2,CDC5L,LHX3,PBX3,FOXP3,ZFX,RREB1,CDX2,P…
GO:0031323	Regulation of cellular metabolic process	132	5681	0.53	2.32e-63	9606.ENSP00000162391,9606.ENSP00000190165,9606.ENSP00000216037,9606.ENSP00000219069,9606.ENSP00000222584,9606.ENSP00000222726,9606.ENSP00000226574,9606.ENSP00000227163,9606.ENSP00000228682,9606.ENSP00000229307,9606.ENSP00000231121,9606.ENSP00000234198,9606.ENSP00000239144,9606.ENSP00000239882,9606.ENSP00000244745,9606.ENSP00000245479,9606.ENSP00000245787,9606.ENSP00000245919,9606.ENSP00000249501,…	FOXJ2,DMRT3,XBP1,ZNF263,SP4,HOXA5,NFKB1,SPI1,GLI1,NANOG,HAND1,DLX2,HOXB8,ELF1,SOX4,SOX9,INSIG2,FOSB,HOXD10,BARX1,BHLHE40,POU5F1,VSX2,YY1,TELO2,TCF3,EP300,ARID3A,CCNT2,MECOM,BARX2,HOXA10,BATF,HOXB13,RFX5,ISL2,AIRE,TAL1,GFI1,NKX6-1,RAD21,ONECUT1,FOXI1,SOX14,CEBPB,BPTF,HOXC10,HLTF,HOXB9,ELF5,REST,INSM1,HNF4A,HIC1,HOXD8,SIX5,DMRTA1,EBF1,SOX2,ZBTB7A,FOXJ1,PLAG1,FOXL1,FOXK1,POU3F2,SP1,POU6F1,SOX1,MXI1,…
GO:0080090	Regulation of primary metabolic process	133	5899	0.52	2.77e-63	9606.ENSP00000162391,9606.ENSP00000190165,9606.ENSP00000216037,9606.ENSP00000219069,9606.ENSP00000222584,9606.ENSP00000222726,9606.ENSP00000226574,9606.ENSP00000227163,9606.ENSP00000228682,9606.ENSP00000229307,9606.ENSP00000231121,9606.ENSP00000234198,9606.ENSP00000239144,9606.ENSP00000239882,9606.ENSP00000244745,9606.ENSP00000245479,9606.ENSP00000245787,9606.ENSP00000245919,9606.ENSP00000249501,…	FOXJ2,DMRT3,XBP1,ZNF263,SP4,HOXA5,NFKB1,SPI1,GLI1,NANOG,HAND1,DLX2,HOXB8,ELF1,SOX4,SOX9,INSIG2,FOSB,HOXD10,BARX1,BHLHE40,POU5F1,PEBP1,VSX2,YY1,TELO2,TCF3,EP300,ARID3A,CCNT2,MECOM,BARX2,HOXA10,BATF,HOXB13,RFX5,ISL2,AIRE,TAL1,GFI1,NKX6-1,RAD21,ONECUT1,FOXI1,SOX14,CEBPB,BPTF,HOXC10,HLTF,HOXB9,ELF5,REST,INSM1,HNF4A,HIC1,HOXD8,SIX5,DMRTA1,EBF1,SOX2,ZBTB7A,FOXJ1,PLAG1,FOXL1,FOXK1,POU3F2,SP1,POU6F1,SOX1…
GO:0051171	Regulation of nitrogen compound metabolic process	132	5734	0.53	6.79e-63	9606.ENSP00000162391,9606.ENSP00000190165,9606.ENSP00000216037,9606.ENSP00000219069,9606.ENSP00000222584,9606.ENSP00000222726,9606.ENSP00000226574,9606.ENSP00000227163,9606.ENSP00000228682,9606.ENSP00000229307,9606.ENSP00000231121,9606.ENSP00000234198,9606.ENSP00000239144,9606.ENSP00000239882,9606.ENSP00000244745,9606.ENSP00000245479,9606.ENSP00000245919,9606.ENSP00000249501,9606.ENSP00000253968,…	FOXJ2,DMRT3,XBP1,ZNF263,SP4,HOXA5,NFKB1,SPI1,GLI1,NANOG,HAND1,DLX2,HOXB8,ELF1,SOX4,SOX9,FOSB,HOXD10,BARX1,BHLHE40,POU5F1,PEBP1,VSX2,YY1,TELO2,TCF3,EP300,ARID3A,CCNT2,MECOM,BARX2,HOXA10,BATF,HOXB13,RFX5,ISL2,AIRE,TAL1,GFI1,NKX6-1,RAD21,ONECUT1,FOXI1,SOX14,CEBPB,BPTF,HOXC10,HLTF,HOXB9,ELF5,REST,INSM1,HNF4A,HIC1,HOXD8,SIX5,DMRTA1,EBF1,SOX2,ZBTB7A,FOXJ1,PLAG1,FOXL1,FOXK1,POU3F2,SP1,POU6F1,SOX1,MXI1,S…
GO:0010557	Positive regulation of macromolecule biosynthetic process	96	1935	0.86	2.56e-61	9606.ENSP00000162391,9606.ENSP00000216037,9606.ENSP00000219069,9606.ENSP00000222726,9606.ENSP00000226574,9606.ENSP00000227163,9606.ENSP00000228682,9606.ENSP00000229307,9606.ENSP00000231121,9606.ENSP00000234198,9606.ENSP00000239882,9606.ENSP00000244745,9606.ENSP00000245479,9606.ENSP00000245919,9606.ENSP00000249501,9606.ENSP00000259915,9606.ENSP00000262238,9606.ENSP00000262965,9606.ENSP00000263253,…	FOXJ2,XBP1,ZNF263,HOXA5,NFKB1,SPI1,GLI1,NANOG,HAND1,DLX2,ELF1,SOX4,SOX9,FOSB,HOXD10,POU5F1,YY1,TCF3,EP300,ARID3A,CCNT2,MECOM,BARX2,HOXA10,BATF,RFX5,AIRE,TAL1,NKX6-1,ONECUT1,FOXI1,CEBPB,BPTF,HOXC10,HLTF,HOXB9,REST,HNF4A,HOXD8,SIX5,SOX2,FOXJ1,PLAG1,FOXK1,POU3F2,SP1,SOX1,SMAD3,ZBTB16,MYB,SOX18,POU1F1,HOXA9,BSX,ATF3,GFI1B,PAX5,ELF3,NFE2L1,POU3F3,SOAT1,SOX3,FOXD3,RUNX2,CDC5L,LHX3,PBX3,FOXP3,ZFX,RREB1,…
GO:0031328	Positive regulation of cellular biosynthetic process	96	2041	0.84	2.87e-59	9606.ENSP00000162391,9606.ENSP00000216037,9606.ENSP00000219069,9606.ENSP00000222726,9606.ENSP00000226574,9606.ENSP00000227163,9606.ENSP00000228682,9606.ENSP00000229307,9606.ENSP00000231121,9606.ENSP00000234198,9606.ENSP00000239882,9606.ENSP00000244745,9606.ENSP00000245479,9606.ENSP00000245919,9606.ENSP00000249501,9606.ENSP00000259915,9606.ENSP00000262238,9606.ENSP00000262965,9606.ENSP00000263253,…	FOXJ2,XBP1,ZNF263,HOXA5,NFKB1,SPI1,GLI1,NANOG,HAND1,DLX2,ELF1,SOX4,SOX9,FOSB,HOXD10,POU5F1,YY1,TCF3,EP300,ARID3A,CCNT2,MECOM,BARX2,HOXA10,BATF,RFX5,AIRE,TAL1,NKX6-1,ONECUT1,FOXI1,CEBPB,BPTF,HOXC10,HLTF,HOXB9,REST,HNF4A,HOXD8,SIX5,SOX2,FOXJ1,PLAG1,FOXK1,POU3F2,SP1,SOX1,SMAD3,ZBTB16,MYB,SOX18,POU1F1,HOXA9,BSX,ATF3,GFI1B,PAX5,ELF3,NFE2L1,POU3F3,SOAT1,SOX3,FOXD3,RUNX2,CDC5L,LHX3,PBX3,FOXP3,ZFX,RREB1,…
GO:0045935	Positive regulation of nucleobase-containing compound metabolic process	96	2056	0.83	5.25e-59	9606.ENSP00000162391,9606.ENSP00000216037,9606.ENSP00000219069,9606.ENSP00000222726,9606.ENSP00000226574,9606.ENSP00000227163,9606.ENSP00000228682,9606.ENSP00000229307,9606.ENSP00000231121,9606.ENSP00000234198,9606.ENSP00000239882,9606.ENSP00000244745,9606.ENSP00000245479,9606.ENSP00000245919,9606.ENSP00000249501,9606.ENSP00000259915,9606.ENSP00000262238,9606.ENSP00000262965,9606.ENSP00000263253,…	FOXJ2,XBP1,ZNF263,HOXA5,NFKB1,SPI1,GLI1,NANOG,HAND1,DLX2,ELF1,SOX4,SOX9,FOSB,HOXD10,POU5F1,YY1,TCF3,EP300,ARID3A,CCNT2,MECOM,BARX2,HOXA10,BATF,RFX5,AIRE,TAL1,NKX6-1,ONECUT1,FOXI1,CEBPB,BPTF,HOXC10,HLTF,HOXB9,REST,HNF4A,HOXD8,SIX5,SOX2,FOXJ1,PLAG1,FOXK1,POU3F2,SP1,SOX1,SMAD3,SIRT6,ZBTB16,MYB,SOX18,POU1F1,HOXA9,BSX,ATF3,GFI1B,PAX5,ELF3,NFE2L1,POU3F3,SOX3,FOXD3,RUNX2,CDC5L,LHX3,PBX3,FOXP3,ZFX,RREB1,…
GO:0060255	Regulation of macromolecule metabolic process	132	6249	0.49	3.38e-58	9606.ENSP00000162391,9606.ENSP00000190165,9606.ENSP00000216037,9606.ENSP00000219069,9606.ENSP00000222584,9606.ENSP00000222726,9606.ENSP00000226574,9606.ENSP00000227163,9606.ENSP00000228682,9606.ENSP00000229307,9606.ENSP00000231121,9606.ENSP00000234198,9606.ENSP00000239144,9606.ENSP00000239882,9606.ENSP00000244745,9606.ENSP00000245479,9606.ENSP00000245919,9606.ENSP00000249501,9606.ENSP00000253968,…	FOXJ2,DMRT3,XBP1,ZNF263,SP4,HOXA5,NFKB1,SPI1,GLI1,NANOG,HAND1,DLX2,HOXB8,ELF1,SOX4,SOX9,FOSB,HOXD10,BARX1,BHLHE40,POU5F1,PEBP1,VSX2,YY1,TELO2,TCF3,EP300,ARID3A,CCNT2,MECOM,BARX2,HOXA10,BATF,HOXB13,RFX5,ISL2,AIRE,TAL1,GFI1,NKX6-1,RAD21,ONECUT1,FOXI1,SOX14,CEBPB,BPTF,HOXC10,HLTF,HOXB9,ELF5,REST,INSM1,HNF4A,HIC1,HOXD8,SIX5,DMRTA1,EBF1,SOX2,ZBTB7A,FOXJ1,PLAG1,FOXL1,FOXK1,POU3F2,SP1,POU6F1,SOX1,MXI1,S…
GO:0031325	Positive regulation of cellular metabolic process	98	3114	0.66	2.27e-45	9606.ENSP00000162391,9606.ENSP00000216037,9606.ENSP00000219069,9606.ENSP00000222726,9606.ENSP00000226574,9606.ENSP00000227163,9606.ENSP00000228682,9606.ENSP00000229307,9606.ENSP00000231121,9606.ENSP00000234198,9606.ENSP00000239882,9606.ENSP00000244745,9606.ENSP00000245479,9606.ENSP00000245919,9606.ENSP00000249501,9606.ENSP00000259915,9606.ENSP00000262238,9606.ENSP00000262319,9606.ENSP00000262965,…	FOXJ2,XBP1,ZNF263,HOXA5,NFKB1,SPI1,GLI1,NANOG,HAND1,DLX2,ELF1,SOX4,SOX9,FOSB,HOXD10,POU5F1,YY1,TELO2,TCF3,EP300,ARID3A,CCNT2,MECOM,BARX2,HOXA10,BATF,RFX5,AIRE,TAL1,NKX6-1,ONECUT1,FOXI1,CEBPB,BPTF,HOXC10,HLTF,HOXB9,REST,HNF4A,HOXD8,SIX5,SOX2,FOXJ1,PLAG1,FOXK1,POU3F2,SP1,SOX1,SMAD3,SIRT6,ZBTB16,MYB,SOX18,POU1F1,HOXA9,BSX,ATF3,GFI1B,PAX5,ELF3,NFE2L1,POU3F3,SOAT1,SOX3,FOXD3,RUNX2,CDC5L,LHX3,PBX3,FOXP…
GO:0051173	Positive regulation of nitrogen compound metabolic process	98	3166	0.65	9.63e-45	9606.ENSP00000162391,9606.ENSP00000216037,9606.ENSP00000219069,9606.ENSP00000222726,9606.ENSP00000226574,9606.ENSP00000227163,9606.ENSP00000228682,9606.ENSP00000229307,9606.ENSP00000231121,9606.ENSP00000234198,9606.ENSP00000239882,9606.ENSP00000244745,9606.ENSP00000245479,9606.ENSP00000245919,9606.ENSP00000249501,9606.ENSP00000259915,9606.ENSP00000262238,9606.ENSP00000262319,9606.ENSP00000262965,…	FOXJ2,XBP1,ZNF263,HOXA5,NFKB1,SPI1,GLI1,NANOG,HAND1,DLX2,ELF1,SOX4,SOX9,FOSB,HOXD10,POU5F1,YY1,TELO2,TCF3,EP300,ARID3A,CCNT2,MECOM,BARX2,HOXA10,BATF,RFX5,AIRE,TAL1,NKX6-1,ONECUT1,FOXI1,CEBPB,BPTF,HOXC10,HLTF,HOXB9,REST,HNF4A,HOXD8,SIX5,SOX2,FOXJ1,PLAG1,FOXK1,POU3F2,SP1,SOX1,SMAD3,SIRT6,ZBTB16,MYB,SOX18,POU1F1,HOXA9,BSX,ATF3,GFI1B,PAX5,ELF3,NFE2L1,POU3F3,SOAT1,SOX3,FOXD3,RUNX2,CDC5L,LHX3,PBX3,FOXP…
GO:0045892	Negative regulation of transcription, DNA-templated	71	1322	0.89	4.29e-43	9606.ENSP00000216037,9606.ENSP00000219069,9606.ENSP00000226574,9606.ENSP00000227163,9606.ENSP00000229307,9606.ENSP00000231121,9606.ENSP00000234198,9606.ENSP00000239144,9606.ENSP00000245479,9606.ENSP00000245919,9606.ENSP00000256495,9606.ENSP00000259915,9606.ENSP00000261980,9606.ENSP00000262238,9606.ENSP00000262965,9606.ENSP00000263253,9606.ENSP00000264674,9606.ENSP00000281437,9606.ENSP00000290295,…	XBP1,ZNF263,NFKB1,SPI1,NANOG,HAND1,DLX2,HOXB8,SOX9,FOSB,BHLHE40,POU5F1,VSX2,YY1,TCF3,EP300,MECOM,BARX2,HOXB13,RFX5,GFI1,NKX6-1,SOX14,CEBPB,BPTF,REST,INSM1,HNF4A,HIC1,HOXD8,SIX5,SOX2,ZBTB7A,FOXJ1,FOXK1,POU6F1,SOX1,MXI1,SMAD3,SIRT6,ZBTB16,GZF1,MYB,SOX18,POU1F1,ATF3,GFI1B,PAX5,ELF3,NFE2L1,POU3F3,SOX3,FOXD3,RUNX2,ZBTB12,FOXP3,PAX4,RREB1,CDX2,PDX1,DMRT1,NR2F2,PPARA,RXRA,HMBOX1,HDAC2,CITED2,MEF2A,FOXP1…
GO:0000122	Negative regulation of transcription by RNA polymerase II	64	971	0.98	4.86e-43	9606.ENSP00000216037,9606.ENSP00000219069,9606.ENSP00000226574,9606.ENSP00000227163,9606.ENSP00000229307,9606.ENSP00000231121,9606.ENSP00000234198,9606.ENSP00000239144,9606.ENSP00000245479,9606.ENSP00000245919,9606.ENSP00000256495,9606.ENSP00000259915,9606.ENSP00000261980,9606.ENSP00000262238,9606.ENSP00000262965,9606.ENSP00000263253,9606.ENSP00000281437,9606.ENSP00000290295,9606.ENSP00000290524,…	XBP1,ZNF263,NFKB1,SPI1,NANOG,HAND1,DLX2,HOXB8,SOX9,FOSB,BHLHE40,POU5F1,VSX2,YY1,TCF3,EP300,BARX2,HOXB13,RFX5,GFI1,NKX6-1,SOX14,CEBPB,BPTF,REST,INSM1,HIC1,HOXD8,SOX2,ZBTB7A,FOXJ1,FOXK1,POU6F1,SOX1,MXI1,SMAD3,SIRT6,ZBTB16,GZF1,MYB,SOX18,POU1F1,ATF3,GFI1B,PAX5,NFE2L1,SOX3,FOXD3,ZBTB12,FOXP3,PAX4,RREB1,CDX2,PDX1,DMRT1,NR2F2,PPARA,RXRA,HMBOX1,HDAC2,CITED2,MEF2A,FOXP1,PAX6
GO:0010604	Positive regulation of macromolecule metabolic process	99	3533	0.61	1.18e-41	9606.ENSP00000162391,9606.ENSP00000216037,9606.ENSP00000219069,9606.ENSP00000222726,9606.ENSP00000226574,9606.ENSP00000227163,9606.ENSP00000228682,9606.ENSP00000229307,9606.ENSP00000231121,9606.ENSP00000234198,9606.ENSP00000239882,9606.ENSP00000244745,9606.ENSP00000245479,9606.ENSP00000245919,9606.ENSP00000249501,9606.ENSP00000259915,9606.ENSP00000262238,9606.ENSP00000262319,9606.ENSP00000262965,…	FOXJ2,XBP1,ZNF263,HOXA5,NFKB1,SPI1,GLI1,NANOG,HAND1,DLX2,ELF1,SOX4,SOX9,FOSB,HOXD10,POU5F1,YY1,TELO2,TCF3,EP300,ARID3A,CCNT2,MECOM,BARX2,HOXA10,BATF,RFX5,AIRE,TAL1,NKX6-1,ONECUT1,FOXI1,CEBPB,BPTF,HOXC10,HLTF,HOXB9,REST,HNF4A,HOXD8,SIX5,SOX2,FOXJ1,PLAG1,FOXK1,POU3F2,SP1,SOX1,SMAD3,SIRT6,ZBTB16,MYB,SOX18,POU1F1,HOXA9,BSX,ATF3,GFI1B,PAX5,ELF3,NFE2L1,POU3F3,SOAT1,SOX3,FOXD3,RUNX2,CDC5L,LHX3,PBX3,FOXP…
GO:0031327	Negative regulation of cellular biosynthetic process	72	1592	0.82	4.4e-39	9606.ENSP00000216037,9606.ENSP00000219069,9606.ENSP00000226574,9606.ENSP00000227163,9606.ENSP00000229307,9606.ENSP00000231121,9606.ENSP00000234198,9606.ENSP00000239144,9606.ENSP00000245479,9606.ENSP00000245787,9606.ENSP00000245919,9606.ENSP00000256495,9606.ENSP00000259915,9606.ENSP00000261980,9606.ENSP00000262238,9606.ENSP00000262965,9606.ENSP00000263253,9606.ENSP00000264674,9606.ENSP00000281437,…	XBP1,ZNF263,NFKB1,SPI1,NANOG,HAND1,DLX2,HOXB8,SOX9,INSIG2,FOSB,BHLHE40,POU5F1,VSX2,YY1,TCF3,EP300,MECOM,BARX2,HOXB13,RFX5,GFI1,NKX6-1,SOX14,CEBPB,BPTF,REST,INSM1,HNF4A,HIC1,HOXD8,SIX5,SOX2,ZBTB7A,FOXJ1,FOXK1,POU6F1,SOX1,MXI1,SMAD3,SIRT6,ZBTB16,GZF1,MYB,SOX18,POU1F1,ATF3,GFI1B,PAX5,ELF3,NFE2L1,POU3F3,SOX3,FOXD3,RUNX2,ZBTB12,FOXP3,PAX4,RREB1,CDX2,PDX1,DMRT1,NR2F2,PPARA,RXRA,HMBOX1,HDAC2,CITED2,MEF2…
GO:0048513	Animal organ development	93	3246	0.62	1.5e-38	9606.ENSP00000190165,9606.ENSP00000216037,9606.ENSP00000222726,9606.ENSP00000226574,9606.ENSP00000227163,9606.ENSP00000228682,9606.ENSP00000231121,9606.ENSP00000234198,9606.ENSP00000239144,9606.ENSP00000244745,9606.ENSP00000245479,9606.ENSP00000245787,9606.ENSP00000249501,9606.ENSP00000253968,9606.ENSP00000259915,9606.ENSP00000262238,9606.ENSP00000262965,9606.ENSP00000263253,9606.ENSP00000264157,…	DMRT3,XBP1,HOXA5,NFKB1,SPI1,GLI1,HAND1,DLX2,HOXB8,SOX4,SOX9,INSIG2,HOXD10,BARX1,POU5F1,YY1,TCF3,EP300,CCNT2,MECOM,BARX2,HOXA10,BATF,HOXB13,ISL2,AIRE,TAL1,GFI1,NKX6-1,ONECUT1,FOXI1,CEBPB,BPTF,HOXC10,HOXB9,REST,INSM1,HNF4A,HOXD8,SIX5,DMRTA1,SOX2,ZBTB7A,FOXJ1,PLAG1,FOXL1,FOXK1,POU3F2,POU6F1,SOX1,SMAD3,SIRT6,ZBTB16,GZF1,MYB,SOX18,POU1F1,HOXA9,BSX,ATF3,PAX5,ELF3,POU3F3,HLX,SOX3,RUNX2,LHX3,PBX3,FOXP3,P…
GO:0048522	Positive regulation of cellular process	108	5584	0.45	1.4e-32	9606.ENSP00000162391,9606.ENSP00000216037,9606.ENSP00000219069,9606.ENSP00000222726,9606.ENSP00000226574,9606.ENSP00000227163,9606.ENSP00000228682,9606.ENSP00000229307,9606.ENSP00000231121,9606.ENSP00000234198,9606.ENSP00000239882,9606.ENSP00000244745,9606.ENSP00000245479,9606.ENSP00000245919,9606.ENSP00000249501,9606.ENSP00000259915,9606.ENSP00000262238,9606.ENSP00000262319,9606.ENSP00000262965,…	FOXJ2,XBP1,ZNF263,HOXA5,NFKB1,SPI1,GLI1,NANOG,HAND1,DLX2,ELF1,SOX4,SOX9,FOSB,HOXD10,POU5F1,YY1,TELO2,TCF3,EP300,ARID3A,CCNT2,MECOM,BARX2,HOXA10,BATF,RFX5,AIRE,TAL1,GFI1,NKX6-1,RAD21,ONECUT1,FOXI1,CEBPB,BPTF,HOXC10,HLTF,HOXB9,REST,INSM1,HNF4A,HIC1,HOXD8,SIX5,SOX2,FOXJ1,PLAG1,FOXK1,POU3F2,SP1,SOX1,SMAD3,SIRT6,ZBTB16,MYB,SOX18,POU1F1,HOXA9,BSX,ATF3,GFI1B,PAX5,ELF3,NFE2L1,POU3F3,HLX,SOAT1,SOX3,FOXD3,…
GO:0032502	Developmental process	107	5657	0.44	4.51e-31	9606.ENSP00000162391,9606.ENSP00000190165,9606.ENSP00000216037,9606.ENSP00000222726,9606.ENSP00000226574,9606.ENSP00000227163,9606.ENSP00000228682,9606.ENSP00000229307,9606.ENSP00000231121,9606.ENSP00000234198,9606.ENSP00000239144,9606.ENSP00000239882,9606.ENSP00000244745,9606.ENSP00000245479,9606.ENSP00000245787,9606.ENSP00000249501,9606.ENSP00000253968,9606.ENSP00000256495,9606.ENSP00000259915,…	FOXJ2,DMRT3,XBP1,HOXA5,NFKB1,SPI1,GLI1,NANOG,HAND1,DLX2,HOXB8,ELF1,SOX4,SOX9,INSIG2,HOXD10,BARX1,BHLHE40,POU5F1,YY1,TCF3,EP300,CCNT2,MECOM,BARX2,HOXA10,BATF,HOXB13,ISL2,AIRE,TAL1,GFI1,NKX6-1,ONECUT1,FOXI1,SOX14,CEBPB,BPTF,HOXC10,HOXB9,ELF5,REST,INSM1,HNF4A,HOXD8,SIX5,DMRTA1,SOX2,ZBTB7A,FOXJ1,PLAG1,FOXL1,FOXK1,POU3F2,POU6F1,SOX1,SMAD3,SIRT6,ZBTB16,GZF1,MYB,SOX18,POU1F1,HOXA9,BSX,ATF3,PAX5,ELF3,NFE…
GO:0007275	Multicellular organism development	94	4209	0.51	3.16e-30	9606.ENSP00000190165,9606.ENSP00000216037,9606.ENSP00000222726,9606.ENSP00000227163,9606.ENSP00000228682,9606.ENSP00000229307,9606.ENSP00000231121,9606.ENSP00000234198,9606.ENSP00000239144,9606.ENSP00000244745,9606.ENSP00000245479,9606.ENSP00000245787,9606.ENSP00000249501,9606.ENSP00000253968,9606.ENSP00000256495,9606.ENSP00000259915,9606.ENSP00000262238,9606.ENSP00000262965,9606.ENSP00000263253,…	DMRT3,XBP1,HOXA5,SPI1,GLI1,NANOG,HAND1,DLX2,HOXB8,SOX4,SOX9,INSIG2,HOXD10,BARX1,BHLHE40,POU5F1,YY1,TCF3,EP300,MECOM,BARX2,HOXA10,BATF,HOXB13,ISL2,AIRE,TAL1,GFI1,NKX6-1,ONECUT1,FOXI1,SOX14,CEBPB,BPTF,HOXC10,HOXB9,REST,INSM1,HNF4A,HOXD8,SIX5,DMRTA1,SOX2,ZBTB7A,FOXJ1,PLAG1,FOXL1,POU3F2,POU6F1,SOX1,SMAD3,SIRT6,ZBTB16,GZF1,MYB,SOX18,POU1F1,HOXA9,PAX5,ELF3,POU3F3,HLX,SOX3,FOXD3,RUNX2,LHX3,PBX3,FOXP3,PA…
GO:0050794	Regulation of cellular process	134	11025	0.25	5.33e-30	9606.ENSP00000162391,9606.ENSP00000190165,9606.ENSP00000216037,9606.ENSP00000219069,9606.ENSP00000222584,9606.ENSP00000222726,9606.ENSP00000226574,9606.ENSP00000227163,9606.ENSP00000228682,9606.ENSP00000229307,9606.ENSP00000231121,9606.ENSP00000234198,9606.ENSP00000239144,9606.ENSP00000239882,9606.ENSP00000244745,9606.ENSP00000245479,9606.ENSP00000245787,9606.ENSP00000245919,9606.ENSP00000249501,…	FOXJ2,DMRT3,XBP1,ZNF263,SP4,HOXA5,NFKB1,SPI1,GLI1,NANOG,HAND1,DLX2,HOXB8,ELF1,SOX4,SOX9,INSIG2,FOSB,HOXD10,BARX1,BHLHE40,POU5F1,PEBP1,VSX2,YY1,TELO2,TCF3,EP300,ARID3A,CCNT2,MECOM,BARX2,HOXA10,BATF,HOXB13,RFX5,ISL2,AIRE,TAL1,GFI1,NKX6-1,RAD21,ONECUT1,FOXI1,SOX14,CEBPB,BPTF,HOXC10,HLTF,HOXB9,ELF5,REST,INSM1,HNF4A,HIC1,HOXD8,SIX5,DMRTA1,EBF1,SOX2,ZBTB7A,FOXJ1,PLAG1,FOXL1,FOXK1,POU3F2,SP1,POU6F1,SOX1…
GO:0048856	Anatomical structure development	101	5117	0.46	1.91e-29	9606.ENSP00000190165,9606.ENSP00000216037,9606.ENSP00000222726,9606.ENSP00000226574,9606.ENSP00000227163,9606.ENSP00000228682,9606.ENSP00000229307,9606.ENSP00000231121,9606.ENSP00000234198,9606.ENSP00000239144,9606.ENSP00000244745,9606.ENSP00000245479,9606.ENSP00000245787,9606.ENSP00000249501,9606.ENSP00000253968,9606.ENSP00000256495,9606.ENSP00000259915,9606.ENSP00000262238,9606.ENSP00000262965,…	DMRT3,XBP1,HOXA5,NFKB1,SPI1,GLI1,NANOG,HAND1,DLX2,HOXB8,SOX4,SOX9,INSIG2,HOXD10,BARX1,BHLHE40,POU5F1,YY1,TCF3,EP300,CCNT2,MECOM,BARX2,HOXA10,BATF,HOXB13,ISL2,AIRE,TAL1,GFI1,NKX6-1,ONECUT1,FOXI1,SOX14,CEBPB,BPTF,HOXC10,HOXB9,REST,INSM1,HNF4A,HOXD8,SIX5,DMRTA1,SOX2,ZBTB7A,FOXJ1,PLAG1,FOXL1,FOXK1,POU3F2,POU6F1,SOX1,SMAD3,SIRT6,ZBTB16,GZF1,MYB,SOX18,POU1F1,HOXA9,BSX,ATF3,PAX5,ELF3,NFE2L1,POU3F3,HLX,S…
GO:0030154	Cell differentiation	86	3507	0.55	3.32e-29	9606.ENSP00000162391,9606.ENSP00000190165,9606.ENSP00000216037,9606.ENSP00000222726,9606.ENSP00000227163,9606.ENSP00000228682,9606.ENSP00000229307,9606.ENSP00000231121,9606.ENSP00000234198,9606.ENSP00000239882,9606.ENSP00000244745,9606.ENSP00000245479,9606.ENSP00000249501,9606.ENSP00000253968,9606.ENSP00000259915,9606.ENSP00000262238,9606.ENSP00000262965,9606.ENSP00000263253,9606.ENSP00000264674,…	FOXJ2,DMRT3,XBP1,HOXA5,SPI1,GLI1,NANOG,HAND1,DLX2,ELF1,SOX4,SOX9,HOXD10,BARX1,POU5F1,YY1,TCF3,EP300,MECOM,BARX2,BATF,HOXB13,ISL2,AIRE,TAL1,NKX6-1,ONECUT1,FOXI1,SOX14,CEBPB,HOXC10,ELF5,REST,INSM1,HNF4A,SIX5,DMRTA1,SOX2,ZBTB7A,FOXJ1,FOXL1,FOXK1,POU3F2,SOX1,SMAD3,SIRT6,ZBTB16,MYB,SOX18,ATF3,PAX5,ELF3,POU3F3,HLX,SOAT1,SOX3,FOXD3,RUNX2,LHX3,PBX3,FOXP3,PAX4,CDX2,PDX1,DMRT1,NR2F2,TCF4,DMRTA2,PPARA,TCF12…
GO:0051172	Negative regulation of nitrogen compound metabolic process	73	2403	0.65	9.69e-29	9606.ENSP00000216037,9606.ENSP00000219069,9606.ENSP00000226574,9606.ENSP00000227163,9606.ENSP00000229307,9606.ENSP00000231121,9606.ENSP00000234198,9606.ENSP00000239144,9606.ENSP00000244745,9606.ENSP00000245479,9606.ENSP00000245919,9606.ENSP00000256495,9606.ENSP00000259915,9606.ENSP00000261313,9606.ENSP00000261980,9606.ENSP00000262238,9606.ENSP00000262965,9606.ENSP00000263253,9606.ENSP00000264674,…	XBP1,ZNF263,NFKB1,SPI1,NANOG,HAND1,DLX2,HOXB8,SOX4,SOX9,FOSB,BHLHE40,POU5F1,PEBP1,VSX2,YY1,TCF3,EP300,MECOM,BARX2,HOXB13,RFX5,GFI1,NKX6-1,SOX14,CEBPB,BPTF,REST,INSM1,HNF4A,HIC1,HOXD8,SIX5,SOX2,ZBTB7A,FOXJ1,FOXK1,POU6F1,SOX1,MXI1,SMAD3,SIRT6,ZBTB16,GZF1,MYB,SOX18,POU1F1,ATF3,GFI1B,PAX5,ELF3,NFE2L1,POU3F3,SOX3,FOXD3,RUNX2,ZBTB12,FOXP3,PAX4,RREB1,CDX2,PDX1,DMRT1,NR2F2,PPARA,RXRA,HMBOX1,HDAC2,CITED2,…
GO:0048731	System development	88	3867	0.52	7.88e-28	9606.ENSP00000190165,9606.ENSP00000216037,9606.ENSP00000222726,9606.ENSP00000227163,9606.ENSP00000228682,9606.ENSP00000231121,9606.ENSP00000234198,9606.ENSP00000239144,9606.ENSP00000244745,9606.ENSP00000245479,9606.ENSP00000245787,9606.ENSP00000249501,9606.ENSP00000253968,9606.ENSP00000259915,9606.ENSP00000262238,9606.ENSP00000262965,9606.ENSP00000263253,9606.ENSP00000264674,9606.ENSP00000281437,…	DMRT3,XBP1,HOXA5,SPI1,GLI1,HAND1,DLX2,HOXB8,SOX4,SOX9,INSIG2,HOXD10,BARX1,POU5F1,YY1,TCF3,EP300,MECOM,BARX2,HOXA10,BATF,HOXB13,ISL2,AIRE,TAL1,GFI1,NKX6-1,ONECUT1,SOX14,CEBPB,BPTF,HOXC10,HOXB9,REST,INSM1,HNF4A,HOXD8,SIX5,DMRTA1,SOX2,ZBTB7A,FOXJ1,PLAG1,FOXL1,POU3F2,POU6F1,SOX1,SMAD3,SIRT6,ZBTB16,GZF1,MYB,SOX18,POU1F1,HOXA9,PAX5,POU3F3,HLX,SOX3,RUNX2,LHX3,PBX3,FOXP3,PAX4,CDX2,PDX1,DMRT2,DMRT1,NR2F2,…
GO:0010605	Negative regulation of macromolecule metabolic process	75	2760	0.6	1.01e-26	9606.ENSP00000216037,9606.ENSP00000219069,9606.ENSP00000226574,9606.ENSP00000227163,9606.ENSP00000229307,9606.ENSP00000231121,9606.ENSP00000234198,9606.ENSP00000239144,9606.ENSP00000244745,9606.ENSP00000245479,9606.ENSP00000245919,9606.ENSP00000256495,9606.ENSP00000259915,9606.ENSP00000261313,9606.ENSP00000261980,9606.ENSP00000262238,9606.ENSP00000262965,9606.ENSP00000263253,9606.ENSP00000264674,…	XBP1,ZNF263,NFKB1,SPI1,NANOG,HAND1,DLX2,HOXB8,SOX4,SOX9,FOSB,BHLHE40,POU5F1,PEBP1,VSX2,YY1,TCF3,EP300,MECOM,BARX2,HOXB13,RFX5,GFI1,NKX6-1,SOX14,CEBPB,BPTF,REST,INSM1,HNF4A,HIC1,HOXD8,SIX5,SOX2,ZBTB7A,FOXJ1,PLAG1,FOXK1,POU3F2,POU6F1,SOX1,MXI1,SMAD3,SIRT6,ZBTB16,GZF1,MYB,SOX18,POU1F1,ATF3,GFI1B,PAX5,ELF3,NFE2L1,POU3F3,SOX3,FOXD3,RUNX2,ZBTB12,FOXP3,PAX4,RREB1,CDX2,PDX1,DMRT1,NR2F2,PPARA,RXRA,HMBOX1,…
GO:0009892	Negative regulation of metabolic process	77	2982	0.58	2.78e-26	9606.ENSP00000216037,9606.ENSP00000219069,9606.ENSP00000226574,9606.ENSP00000227163,9606.ENSP00000229307,9606.ENSP00000231121,9606.ENSP00000234198,9606.ENSP00000239144,9606.ENSP00000244745,9606.ENSP00000245479,9606.ENSP00000245787,9606.ENSP00000245919,9606.ENSP00000256495,9606.ENSP00000259915,9606.ENSP00000261313,9606.ENSP00000261980,9606.ENSP00000262238,9606.ENSP00000262965,9606.ENSP00000263253,…	XBP1,ZNF263,NFKB1,SPI1,NANOG,HAND1,DLX2,HOXB8,SOX4,SOX9,INSIG2,FOSB,BHLHE40,POU5F1,PEBP1,VSX2,YY1,TCF3,EP300,MECOM,BARX2,HOXB13,RFX5,GFI1,NKX6-1,SOX14,CEBPB,BPTF,HOXC10,REST,INSM1,HNF4A,HIC1,HOXD8,SIX5,SOX2,ZBTB7A,FOXJ1,PLAG1,FOXK1,POU3F2,POU6F1,SOX1,MXI1,SMAD3,SIRT6,ZBTB16,GZF1,MYB,SOX18,POU1F1,ATF3,GFI1B,PAX5,ELF3,NFE2L1,POU3F3,SOX3,FOXD3,RUNX2,ZBTB12,FOXP3,PAX4,RREB1,CDX2,PDX1,DMRT1,NR2F2,PPAR…
GO:0009653	Anatomical structure morphogenesis	68	2229	0.65	2.91e-26	9606.ENSP00000216037,9606.ENSP00000222726,9606.ENSP00000226574,9606.ENSP00000227163,9606.ENSP00000228682,9606.ENSP00000229307,9606.ENSP00000231121,9606.ENSP00000234198,9606.ENSP00000239144,9606.ENSP00000244745,9606.ENSP00000245479,9606.ENSP00000245787,9606.ENSP00000249501,9606.ENSP00000259915,9606.ENSP00000262238,9606.ENSP00000263253,9606.ENSP00000281437,9606.ENSP00000283921,9606.ENSP00000290295,…	XBP1,HOXA5,NFKB1,SPI1,GLI1,NANOG,HAND1,DLX2,HOXB8,SOX4,SOX9,INSIG2,HOXD10,POU5F1,YY1,EP300,BARX2,HOXA10,HOXB13,ISL2,AIRE,NKX6-1,ONECUT1,FOXI1,SOX14,CEBPB,HOXC10,HOXB9,REST,HOXD8,SOX2,FOXJ1,PLAG1,FOXL1,SOX1,SMAD3,ZBTB16,GZF1,SOX18,HOXA9,BSX,PAX5,ELF3,NFE2L1,HLX,SOX3,FOXD3,RUNX2,LHX3,PBX3,PAX4,CDX2,PDX1,DMRT1,NR2F2,PPARA,DLX3,SOX5,HOXB6,HDAC2,CITED2,MEF2A,NEFL,PAX6,POU3F4,FOXF2,HOXA13,DLX5
GO:0009887	Animal organ morphogenesis	48	997	0.85	5.63e-25	9606.ENSP00000222726,9606.ENSP00000226574,9606.ENSP00000228682,9606.ENSP00000231121,9606.ENSP00000234198,9606.ENSP00000239144,9606.ENSP00000244745,9606.ENSP00000245479,9606.ENSP00000245787,9606.ENSP00000249501,9606.ENSP00000262238,9606.ENSP00000263253,9606.ENSP00000281437,9606.ENSP00000290295,9606.ENSP00000295886,9606.ENSP00000304286,9606.ENSP00000305422,9606.ENSP00000309439,9606.ENSP00000311816,…	HOXA5,NFKB1,GLI1,HAND1,DLX2,HOXB8,SOX4,SOX9,INSIG2,HOXD10,YY1,EP300,BARX2,HOXB13,NKX6-1,FOXI1,CEBPB,HOXB9,REST,HOXD8,FOXJ1,PLAG1,SOX1,SMAD3,GZF1,SOX18,HOXA9,BSX,PAX5,ELF3,HLX,RUNX2,LHX3,PBX3,PAX4,CDX2,PDX1,PPARA,DLX3,SOX5,HOXB6,HDAC2,CITED2,PAX6,POU3F4,FOXF2,HOXA13,DLX5
GO:0009888	Tissue development	57	1723	0.68	1.39e-22	9606.ENSP00000216037,9606.ENSP00000222726,9606.ENSP00000228682,9606.ENSP00000229307,9606.ENSP00000231121,9606.ENSP00000234198,9606.ENSP00000244745,9606.ENSP00000245479,9606.ENSP00000249501,9606.ENSP00000253968,9606.ENSP00000259915,9606.ENSP00000263253,9606.ENSP00000264157,9606.ENSP00000281437,9606.ENSP00000290295,9606.ENSP00000291582,9606.ENSP00000295886,9606.ENSP00000302630,9606.ENSP00000305422,…	XBP1,HOXA5,GLI1,NANOG,HAND1,DLX2,SOX4,SOX9,HOXD10,BARX1,POU5F1,EP300,CCNT2,BARX2,HOXB13,AIRE,NKX6-1,ONECUT1,CEBPB,BPTF,REST,INSM1,HNF4A,SOX2,FOXJ1,FOXL1,POU3F2,SMAD3,SIRT6,ZBTB16,GZF1,SOX18,ATF3,PAX5,ELF3,POU3F3,HLX,RUNX2,LHX3,FOXP3,PAX4,CDX2,PDX1,DMRT2,DMRT1,NR2F2,DMRTA2,PPARA,DLX3,SOX5,HDAC2,CITED2,MEF2A,PAX6,FOXF2,HOXA13,DLX5
GO:0048523	Negative regulation of cellular process	89	4736	0.44	3.93e-22	9606.ENSP00000162391,9606.ENSP00000216037,9606.ENSP00000219069,9606.ENSP00000222726,9606.ENSP00000226574,9606.ENSP00000227163,9606.ENSP00000228682,9606.ENSP00000229307,9606.ENSP00000231121,9606.ENSP00000234198,9606.ENSP00000239144,9606.ENSP00000239882,9606.ENSP00000244745,9606.ENSP00000245479,9606.ENSP00000245787,9606.ENSP00000245919,9606.ENSP00000249501,9606.ENSP00000253968,9606.ENSP00000256495,…	FOXJ2,XBP1,ZNF263,HOXA5,NFKB1,SPI1,GLI1,NANOG,HAND1,DLX2,HOXB8,ELF1,SOX4,SOX9,INSIG2,FOSB,HOXD10,BARX1,BHLHE40,POU5F1,PEBP1,VSX2,YY1,TCF3,EP300,MECOM,BARX2,HOXB13,RFX5,ISL2,GFI1,NKX6-1,RAD21,ONECUT1,SOX14,CEBPB,BPTF,REST,INSM1,HNF4A,HIC1,HOXD8,SIX5,SOX2,ZBTB7A,FOXJ1,FOXK1,POU6F1,SOX1,MXI1,SMAD3,SIRT6,ZBTB16,GZF1,MYB,SOX18,POU1F1,HOXA9,ATF3,GFI1B,PAX5,ELF3,NFE2L1,POU3F3,HLX,SOX3,FOXD3,RUNX2,CDC5L,…
GO:0009790	Embryo development	45	1049	0.8	3.34e-21	9606.ENSP00000222726,9606.ENSP00000228682,9606.ENSP00000229307,9606.ENSP00000231121,9606.ENSP00000234198,9606.ENSP00000239144,9606.ENSP00000244745,9606.ENSP00000245479,9606.ENSP00000245787,9606.ENSP00000249501,9606.ENSP00000259915,9606.ENSP00000263253,9606.ENSP00000283921,9606.ENSP00000294339,9606.ENSP00000304286,9606.ENSP00000305422,9606.ENSP00000307208,9606.ENSP00000307321,9606.ENSP00000309439,…	HOXA5,GLI1,NANOG,HAND1,DLX2,HOXB8,SOX4,SOX9,INSIG2,HOXD10,POU5F1,EP300,HOXA10,TAL1,FOXI1,CEBPB,BPTF,HOXC10,HOXB9,REST,HOXD8,SOX2,SMAD3,ZBTB16,SOX18,HOXA9,PAX5,ELF3,HLX,FOXD3,RUNX2,PBX3,CDX2,PDX1,DMRT2,NR2F2,HOXB6,HDAC2,TEAD1,CITED2,PAX6,POU3F4,FOXF2,HOXA13,DLX5
GO:0048519	Negative regulation of biological process	92	5313	0.4	1.01e-20	9606.ENSP00000162391,9606.ENSP00000216037,9606.ENSP00000219069,9606.ENSP00000222726,9606.ENSP00000226574,9606.ENSP00000227163,9606.ENSP00000228682,9606.ENSP00000229307,9606.ENSP00000231121,9606.ENSP00000234198,9606.ENSP00000239144,9606.ENSP00000239882,9606.ENSP00000244745,9606.ENSP00000245479,9606.ENSP00000245787,9606.ENSP00000245919,9606.ENSP00000249501,9606.ENSP00000253968,9606.ENSP00000256495,…	FOXJ2,XBP1,ZNF263,HOXA5,NFKB1,SPI1,GLI1,NANOG,HAND1,DLX2,HOXB8,ELF1,SOX4,SOX9,INSIG2,FOSB,HOXD10,BARX1,BHLHE40,POU5F1,PEBP1,VSX2,YY1,TCF3,EP300,MECOM,BARX2,HOXB13,RFX5,ISL2,GFI1,NKX6-1,RAD21,ONECUT1,SOX14,CEBPB,BPTF,HOXC10,REST,INSM1,HNF4A,HIC1,HOXD8,SIX5,SOX2,ZBTB7A,FOXJ1,PLAG1,FOXK1,POU3F2,POU6F1,SOX1,MXI1,SMAD3,SIRT6,ZBTB16,GZF1,MYB,SOX18,POU1F1,HOXA9,ATF3,GFI1B,PAX5,ELF3,NFE2L1,POU3F3,HLX,SOX…
GO:0032501	Multicellular organismal process	101	6490	0.36	1.09e-20	9606.ENSP00000162391,9606.ENSP00000190165,9606.ENSP00000216037,9606.ENSP00000222726,9606.ENSP00000226574,9606.ENSP00000227163,9606.ENSP00000228682,9606.ENSP00000229307,9606.ENSP00000231121,9606.ENSP00000234198,9606.ENSP00000239144,9606.ENSP00000244745,9606.ENSP00000245479,9606.ENSP00000245787,9606.ENSP00000245919,9606.ENSP00000249501,9606.ENSP00000253968,9606.ENSP00000256495,9606.ENSP00000259915,…	FOXJ2,DMRT3,XBP1,HOXA5,NFKB1,SPI1,GLI1,NANOG,HAND1,DLX2,HOXB8,SOX4,SOX9,INSIG2,FOSB,HOXD10,BARX1,BHLHE40,POU5F1,VSX2,YY1,TCF3,EP300,MECOM,BARX2,HOXA10,BATF,HOXB13,ISL2,AIRE,TAL1,GFI1,NKX6-1,ONECUT1,FOXI1,SOX14,CEBPB,BPTF,HOXC10,HOXB9,REST,INSM1,HNF4A,HOXD8,SIX5,DMRTA1,SOX2,ZBTB7A,FOXJ1,PLAG1,FOXL1,POU3F2,POU6F1,SOX1,SMAD3,SIRT6,ZBTB16,GZF1,MYB,SOX18,POU1F1,HOXA9,BSX,PAX5,ELF3,POU3F3,HLX,SOAT1,SOX…
GO:0003002	Regionalization	29	341	1.09	2.71e-20	9606.ENSP00000190165,9606.ENSP00000222726,9606.ENSP00000228682,9606.ENSP00000234198,9606.ENSP00000239144,9606.ENSP00000249501,9606.ENSP00000253968,9606.ENSP00000256495,9606.ENSP00000262238,9606.ENSP00000263253,9606.ENSP00000283921,9606.ENSP00000307208,9606.ENSP00000307321,9606.ENSP00000309439,9606.ENSP00000315949,9606.ENSP00000323880,9606.ENSP00000330218,9606.ENSP00000332973,9606.ENSP00000338157,…	DMRT3,HOXA5,GLI1,DLX2,HOXB8,HOXD10,BARX1,BHLHE40,YY1,EP300,HOXA10,BPTF,HOXC10,HOXB9,HOXD8,FOXJ1,SOX1,SMAD3,ZBTB16,HOXA9,LHX3,PBX3,CDX2,NR2F2,DMRTA2,HOXB6,DBX1,CITED2,PAX6
GO:0007389	Pattern specification process	31	455	1	3.46e-19	9606.ENSP00000190165,9606.ENSP00000222726,9606.ENSP00000228682,9606.ENSP00000231121,9606.ENSP00000234198,9606.ENSP00000239144,9606.ENSP00000249501,9606.ENSP00000253968,9606.ENSP00000256495,9606.ENSP00000262238,9606.ENSP00000263253,9606.ENSP00000283921,9606.ENSP00000307208,9606.ENSP00000307321,9606.ENSP00000309439,9606.ENSP00000315949,9606.ENSP00000323880,9606.ENSP00000330218,9606.ENSP00000332973,…	DMRT3,HOXA5,GLI1,HAND1,DLX2,HOXB8,HOXD10,BARX1,BHLHE40,YY1,EP300,HOXA10,BPTF,HOXC10,HOXB9,HOXD8,FOXJ1,SOX1,SMAD3,ZBTB16,SOX18,HOXA9,LHX3,PBX3,CDX2,NR2F2,DMRTA2,HOXB6,DBX1,CITED2,PAX6
GO:0045165	Cell fate commitment	25	250	1.16	8.25e-19	9606.ENSP00000190165,9606.ENSP00000229307,9606.ENSP00000234198,9606.ENSP00000245479,9606.ENSP00000249501,9606.ENSP00000259915,9606.ENSP00000262965,9606.ENSP00000286639,9606.ENSP00000290759,9606.ENSP00000294339,9606.ENSP00000302630,9606.ENSP00000307321,9606.ENSP00000323588,9606.ENSP00000329170,9606.ENSP00000330218,9606.ENSP00000341815,9606.ENSP00000360493,9606.ENSP00000360811,9606.ENSP00000365380,…	DMRT3,NANOG,DLX2,SOX9,HOXD10,POU5F1,TCF3,BATF,ISL2,TAL1,ONECUT1,HOXC10,SOX2,POU3F2,SOX1,SOX18,RUNX2,LHX3,FOXP3,NR2F2,DMRTA2,SOX5,DBX1,PAX6,HOXA13
GO:0045595	Regulation of cell differentiation	50	1582	0.66	2.16e-18	9606.ENSP00000162391,9606.ENSP00000216037,9606.ENSP00000222726,9606.ENSP00000226574,9606.ENSP00000227163,9606.ENSP00000228682,9606.ENSP00000229307,9606.ENSP00000234198,9606.ENSP00000239144,9606.ENSP00000244745,9606.ENSP00000245479,9606.ENSP00000256495,9606.ENSP00000262238,9606.ENSP00000262965,9606.ENSP00000264157,9606.ENSP00000286639,9606.ENSP00000290759,9606.ENSP00000294339,9606.ENSP00000295886,…	FOXJ2,XBP1,HOXA5,NFKB1,SPI1,GLI1,NANOG,DLX2,HOXB8,SOX4,SOX9,BHLHE40,YY1,TCF3,CCNT2,BATF,ISL2,TAL1,NKX6-1,CEBPB,HLTF,REST,INSM1,SOX2,FOXJ1,PLAG1,POU3F2,SOX1,SMAD3,SIRT6,ZBTB16,MYB,HOXA9,NFE2L1,HLX,SOX3,RUNX2,FOXP3,PAX4,RREB1,CDX2,TCF4,DMRTA2,PPARA,TCF12,SOX5,HDAC2,NEFL,FOXP1,PAX6
GO:0048568	Embryonic organ development	30	454	0.98	3.67e-18	9606.ENSP00000222726,9606.ENSP00000228682,9606.ENSP00000231121,9606.ENSP00000234198,9606.ENSP00000239144,9606.ENSP00000245479,9606.ENSP00000245787,9606.ENSP00000249501,9606.ENSP00000294339,9606.ENSP00000304286,9606.ENSP00000305422,9606.ENSP00000307208,9606.ENSP00000309439,9606.ENSP00000311816,9606.ENSP00000332973,9606.ENSP00000341815,9606.ENSP00000343619,9606.ENSP00000350844,9606.ENSP00000355870,…	HOXA5,GLI1,HAND1,DLX2,HOXB8,SOX9,INSIG2,HOXD10,TAL1,FOXI1,CEBPB,BPTF,HOXB9,REST,SMAD3,SOX18,HOXA9,PAX5,HLX,RUNX2,PBX3,CDX2,NR2F2,HOXB6,TEAD1,CITED2,PAX6,POU3F4,FOXF2,DLX5
GO:0048598	Embryonic morphogenesis	33	590	0.91	4.2e-18	9606.ENSP00000222726,9606.ENSP00000228682,9606.ENSP00000229307,9606.ENSP00000231121,9606.ENSP00000234198,9606.ENSP00000239144,9606.ENSP00000244745,9606.ENSP00000245479,9606.ENSP00000245787,9606.ENSP00000249501,9606.ENSP00000259915,9606.ENSP00000283921,9606.ENSP00000304286,9606.ENSP00000307321,9606.ENSP00000309439,9606.ENSP00000311816,9606.ENSP00000323588,9606.ENSP00000332973,9606.ENSP00000338157,…	HOXA5,GLI1,NANOG,HAND1,DLX2,HOXB8,SOX4,SOX9,INSIG2,HOXD10,POU5F1,HOXA10,FOXI1,HOXC10,HOXB9,REST,SOX2,SMAD3,ZBTB16,SOX18,HOXA9,PAX5,HLX,RUNX2,PDX1,HOXB6,HDAC2,CITED2,PAX6,POU3F4,FOXF2,HOXA13,DLX5
GO:0048732	Gland development	29	419	1	5.13e-18	9606.ENSP00000216037,9606.ENSP00000222726,9606.ENSP00000226574,9606.ENSP00000228682,9606.ENSP00000245479,9606.ENSP00000283921,9606.ENSP00000290295,9606.ENSP00000291582,9606.ENSP00000302630,9606.ENSP00000305422,9606.ENSP00000309439,9606.ENSP00000312631,9606.ENSP00000312987,9606.ENSP00000323588,9606.ENSP00000325546,9606.ENSP00000329170,9606.ENSP00000332973,9606.ENSP00000342931,9606.ENSP00000343619,…	XBP1,HOXA5,NFKB1,GLI1,SOX9,HOXA10,HOXB13,AIRE,ONECUT1,CEBPB,HOXB9,INSM1,HNF4A,SOX2,PLAG1,POU3F2,SMAD3,POU1F1,HOXA9,BSX,ELF3,HLX,SOX3,LHX3,PDX1,CITED2,CEBPG,PAX6,HOXA13
GO:0050793	Regulation of developmental process	59	2492	0.54	1.59e-16	9606.ENSP00000162391,9606.ENSP00000190165,9606.ENSP00000216037,9606.ENSP00000222726,9606.ENSP00000226574,9606.ENSP00000227163,9606.ENSP00000228682,9606.ENSP00000229307,9606.ENSP00000234198,9606.ENSP00000239144,9606.ENSP00000244745,9606.ENSP00000245479,9606.ENSP00000256495,9606.ENSP00000259915,9606.ENSP00000262238,9606.ENSP00000262965,9606.ENSP00000264157,9606.ENSP00000286639,9606.ENSP00000290759,…	FOXJ2,DMRT3,XBP1,HOXA5,NFKB1,SPI1,GLI1,NANOG,DLX2,HOXB8,SOX4,SOX9,BHLHE40,POU5F1,YY1,TCF3,CCNT2,BATF,ISL2,TAL1,NKX6-1,CEBPB,HLTF,REST,INSM1,HNF4A,SOX2,FOXJ1,PLAG1,POU3F2,SP1,SOX1,SMAD3,SIRT6,ZBTB16,MYB,HOXA9,GFI1B,NFE2L1,HLX,SOX3,RUNX2,FOXP3,PAX4,RREB1,CDX2,DMRT2,DMRT1,TCF4,DMRTA2,PPARA,TCF12,SOX5,RXRA,HDAC2,CITED2,NEFL,FOXP1,PAX6
GO:0006351	Transcription, DNA-templated	29	518	0.91	1.14e-15	9606.ENSP00000216037,9606.ENSP00000226574,9606.ENSP00000245479,9606.ENSP00000245919,9606.ENSP00000263253,9606.ENSP00000264157,9606.ENSP00000281437,9606.ENSP00000291582,9606.ENSP00000295886,9606.ENSP00000305422,9606.ENSP00000308944,9606.ENSP00000309439,9606.ENSP00000312987,9606.ENSP00000323670,9606.ENSP00000325546,9606.ENSP00000343619,9606.ENSP00000350844,9606.ENSP00000351575,9606.ENSP00000352673,…	XBP1,NFKB1,SOX9,FOSB,EP300,CCNT2,BARX2,AIRE,NKX6-1,CEBPB,HLTF,HOXB9,HNF4A,ZBTB7A,PLAG1,HOXA9,PAX5,BDP1,ELF3,FOXP3,RREB1,PDX1,GTF2A2,SOX5,RXRA,MEF2A,PAX6,POU3F4,HOXA13
GO:0001708	Cell fate specification	16	85	1.44	1.85e-15	9606.ENSP00000190165,9606.ENSP00000229307,9606.ENSP00000245479,9606.ENSP00000249501,9606.ENSP00000259915,9606.ENSP00000290759,9606.ENSP00000307321,9606.ENSP00000323588,9606.ENSP00000329170,9606.ENSP00000330218,9606.ENSP00000341815,9606.ENSP00000360811,9606.ENSP00000383909,9606.ENSP00000436881,9606.ENSP00000492024,9606.ENSP00000497112	DMRT3,NANOG,SOX9,HOXD10,POU5F1,ISL2,HOXC10,SOX2,POU3F2,SOX1,SOX18,LHX3,DMRTA2,DBX1,PAX6,HOXA13
GO:0035270	Endocrine system development	18	130	1.31	1.96e-15	9606.ENSP00000222726,9606.ENSP00000228682,9606.ENSP00000244745,9606.ENSP00000245479,9606.ENSP00000295886,9606.ENSP00000302630,9606.ENSP00000312631,9606.ENSP00000312987,9606.ENSP00000323588,9606.ENSP00000329170,9606.ENSP00000332973,9606.ENSP00000342931,9606.ENSP00000359567,9606.ENSP00000360811,9606.ENSP00000368014,9606.ENSP00000370421,9606.ENSP00000444198,9606.ENSP00000492024	HOXA5,GLI1,SOX4,SOX9,NKX6-1,ONECUT1,INSM1,HNF4A,SOX2,POU3F2,SMAD3,POU1F1,SOX3,LHX3,PAX4,PDX1,CITED2,PAX6
GO:0048562	Embryonic organ morphogenesis	23	300	1.05	7.32e-15	9606.ENSP00000222726,9606.ENSP00000228682,9606.ENSP00000231121,9606.ENSP00000234198,9606.ENSP00000239144,9606.ENSP00000245479,9606.ENSP00000245787,9606.ENSP00000249501,9606.ENSP00000304286,9606.ENSP00000309439,9606.ENSP00000311816,9606.ENSP00000332973,9606.ENSP00000341815,9606.ENSP00000343619,9606.ENSP00000350844,9606.ENSP00000355870,9606.ENSP00000360493,9606.ENSP00000420009,9606.ENSP00000444198,…	HOXA5,GLI1,HAND1,DLX2,HOXB8,SOX9,INSIG2,HOXD10,FOXI1,HOXB9,REST,SMAD3,SOX18,HOXA9,PAX5,HLX,RUNX2,HOXB6,CITED2,PAX6,POU3F4,FOXF2,DLX5
GO:0009952	Anterior/posterior pattern specification	20	216	1.13	3.39e-14	9606.ENSP00000222726,9606.ENSP00000239144,9606.ENSP00000249501,9606.ENSP00000253968,9606.ENSP00000256495,9606.ENSP00000262238,9606.ENSP00000263253,9606.ENSP00000283921,9606.ENSP00000307208,9606.ENSP00000307321,9606.ENSP00000309439,9606.ENSP00000315949,9606.ENSP00000332973,9606.ENSP00000338157,9606.ENSP00000343619,9606.ENSP00000362588,9606.ENSP00000370408,9606.ENSP00000377721,9606.ENSP00000420009,…	HOXA5,HOXB8,HOXD10,BARX1,BHLHE40,YY1,EP300,HOXA10,BPTF,HOXC10,HOXB9,HOXD8,SMAD3,ZBTB16,HOXA9,PBX3,CDX2,NR2F2,HOXB6,PAX6
GO:0060429	Epithelium development	37	1069	0.7	4.97e-14	9606.ENSP00000222726,9606.ENSP00000228682,9606.ENSP00000231121,9606.ENSP00000244745,9606.ENSP00000245479,9606.ENSP00000253968,9606.ENSP00000263253,9606.ENSP00000290295,9606.ENSP00000291582,9606.ENSP00000295886,9606.ENSP00000302630,9606.ENSP00000305422,9606.ENSP00000311816,9606.ENSP00000312631,9606.ENSP00000312987,9606.ENSP00000323880,9606.ENSP00000329170,9606.ENSP00000332973,9606.ENSP00000338290,…	HOXA5,GLI1,HAND1,SOX4,SOX9,BARX1,EP300,HOXB13,AIRE,NKX6-1,ONECUT1,CEBPB,REST,INSM1,HNF4A,FOXJ1,POU3F2,SMAD3,GZF1,SOX18,ELF3,POU3F3,LHX3,FOXP3,PAX4,CDX2,PDX1,DMRT2,DMRT1,NR2F2,DLX3,HDAC2,CITED2,PAX6,FOXF2,HOXA13,DLX5
GO:0030855	Epithelial cell differentiation	29	617	0.84	8.47e-14	9606.ENSP00000222726,9606.ENSP00000228682,9606.ENSP00000244745,9606.ENSP00000245479,9606.ENSP00000253968,9606.ENSP00000290295,9606.ENSP00000295886,9606.ENSP00000302630,9606.ENSP00000305422,9606.ENSP00000311816,9606.ENSP00000312631,9606.ENSP00000312987,9606.ENSP00000323880,9606.ENSP00000329170,9606.ENSP00000332973,9606.ENSP00000341815,9606.ENSP00000352673,9606.ENSP00000360811,9606.ENSP00000365380,…	HOXA5,GLI1,SOX4,SOX9,BARX1,HOXB13,NKX6-1,ONECUT1,CEBPB,REST,INSM1,HNF4A,FOXJ1,POU3F2,SMAD3,SOX18,ELF3,LHX3,FOXP3,PAX4,CDX2,PDX1,DMRT1,NR2F2,DLX3,HDAC2,PAX6,HOXA13,DLX5
GO:2000026	Regulation of multicellular organismal development	41	1389	0.63	1.65e-13	9606.ENSP00000162391,9606.ENSP00000216037,9606.ENSP00000222726,9606.ENSP00000227163,9606.ENSP00000228682,9606.ENSP00000234198,9606.ENSP00000239144,9606.ENSP00000244745,9606.ENSP00000245479,9606.ENSP00000256495,9606.ENSP00000262238,9606.ENSP00000286639,9606.ENSP00000294339,9606.ENSP00000295886,9606.ENSP00000305422,9606.ENSP00000308944,9606.ENSP00000311816,9606.ENSP00000312987,9606.ENSP00000323880,…	FOXJ2,XBP1,HOXA5,SPI1,GLI1,DLX2,HOXB8,SOX4,SOX9,BHLHE40,YY1,BATF,TAL1,NKX6-1,CEBPB,HLTF,REST,HNF4A,FOXJ1,PLAG1,SP1,SMAD3,SIRT6,ZBTB16,MYB,HOXA9,GFI1B,NFE2L1,HLX,RUNX2,FOXP3,PAX4,DMRTA2,PPARA,SOX5,RXRA,HDAC2,CITED2,NEFL,FOXP1,PAX6
GO:0051094	Positive regulation of developmental process	40	1332	0.64	2.32e-13	9606.ENSP00000216037,9606.ENSP00000222726,9606.ENSP00000226574,9606.ENSP00000228682,9606.ENSP00000234198,9606.ENSP00000244745,9606.ENSP00000245479,9606.ENSP00000259915,9606.ENSP00000262965,9606.ENSP00000294339,9606.ENSP00000295886,9606.ENSP00000305422,9606.ENSP00000311816,9606.ENSP00000312631,9606.ENSP00000323588,9606.ENSP00000323880,9606.ENSP00000325546,9606.ENSP00000329170,9606.ENSP00000329357,…	XBP1,HOXA5,NFKB1,GLI1,DLX2,SOX4,SOX9,POU5F1,TCF3,TAL1,NKX6-1,CEBPB,REST,INSM1,SOX2,FOXJ1,PLAG1,POU3F2,SP1,SMAD3,SIRT6,ZBTB16,MYB,HLX,RUNX2,FOXP3,PAX4,RREB1,CDX2,DMRT2,DMRT1,TCF4,DMRTA2,TCF12,SOX5,RXRA,HDAC2,CITED2,NEFL,PAX6
GO:0006366	Transcription by RNA polymerase II	23	357	0.97	2.35e-13	9606.ENSP00000216037,9606.ENSP00000226574,9606.ENSP00000245479,9606.ENSP00000245919,9606.ENSP00000263253,9606.ENSP00000264157,9606.ENSP00000281437,9606.ENSP00000291582,9606.ENSP00000295886,9606.ENSP00000305422,9606.ENSP00000308944,9606.ENSP00000312987,9606.ENSP00000350844,9606.ENSP00000352673,9606.ENSP00000365380,9606.ENSP00000369270,9606.ENSP00000370421,9606.ENSP00000379372,9606.ENSP00000398273,…	XBP1,NFKB1,SOX9,FOSB,EP300,CCNT2,BARX2,AIRE,NKX6-1,CEBPB,HLTF,HNF4A,PAX5,ELF3,FOXP3,RREB1,PDX1,GTF2A2,SOX5,RXRA,PAX6,POU3F4,HOXA13
GO:0001501	Skeletal system development	26	513	0.87	6.1e-13	9606.ENSP00000222726,9606.ENSP00000231121,9606.ENSP00000234198,9606.ENSP00000239144,9606.ENSP00000244745,9606.ENSP00000245479,9606.ENSP00000245787,9606.ENSP00000249501,9606.ENSP00000263253,9606.ENSP00000281437,9606.ENSP00000283921,9606.ENSP00000307321,9606.ENSP00000309439,9606.ENSP00000315949,9606.ENSP00000332973,9606.ENSP00000338157,9606.ENSP00000343619,9606.ENSP00000350844,9606.ENSP00000360493,…	HOXA5,HAND1,DLX2,HOXB8,SOX4,SOX9,INSIG2,HOXD10,EP300,BARX2,HOXA10,HOXC10,HOXB9,HOXD8,SMAD3,ZBTB16,HOXA9,PAX5,RUNX2,DMRT2,SOX5,HOXB6,CITED2,FOXP1,HOXA13,DLX5
GO:0051239	Regulation of multicellular organismal process	56	2749	0.47	1.24e-12	9606.ENSP00000162391,9606.ENSP00000216037,9606.ENSP00000222726,9606.ENSP00000226574,9606.ENSP00000227163,9606.ENSP00000228682,9606.ENSP00000234198,9606.ENSP00000239144,9606.ENSP00000239882,9606.ENSP00000244745,9606.ENSP00000245479,9606.ENSP00000256495,9606.ENSP00000259915,9606.ENSP00000262238,9606.ENSP00000286639,9606.ENSP00000291582,9606.ENSP00000294339,9606.ENSP00000295886,9606.ENSP00000305422,…	FOXJ2,XBP1,HOXA5,NFKB1,SPI1,GLI1,DLX2,HOXB8,ELF1,SOX4,SOX9,BHLHE40,POU5F1,YY1,BATF,AIRE,TAL1,NKX6-1,CEBPB,HOXC10,HLTF,REST,HNF4A,FOXJ1,PLAG1,POU3F2,SP1,SMAD3,SIRT6,ZBTB16,MYB,HOXA9,GFI1B,NFE2L1,HLX,RUNX2,PBX3,FOXP3,PAX4,RREB1,CDX2,DMRT2,DMRT1,NR2F2,DMRTA2,PPARA,SOX5,RXRA,HDAC2,POU2F2,CITED2,MEF2A,CEBPG,NEFL,FOXP1,PAX6
GO:0045597	Positive regulation of cell differentiation	32	876	0.73	1.74e-12	9606.ENSP00000216037,9606.ENSP00000222726,9606.ENSP00000226574,9606.ENSP00000234198,9606.ENSP00000244745,9606.ENSP00000245479,9606.ENSP00000262965,9606.ENSP00000294339,9606.ENSP00000295886,9606.ENSP00000305422,9606.ENSP00000311816,9606.ENSP00000312631,9606.ENSP00000323588,9606.ENSP00000323880,9606.ENSP00000325546,9606.ENSP00000332973,9606.ENSP00000337332,9606.ENSP00000338157,9606.ENSP00000339992,…	XBP1,HOXA5,NFKB1,DLX2,SOX4,SOX9,TCF3,TAL1,NKX6-1,CEBPB,REST,INSM1,SOX2,FOXJ1,PLAG1,SMAD3,SIRT6,ZBTB16,MYB,HLX,RUNX2,FOXP3,PAX4,RREB1,CDX2,TCF4,DMRTA2,TCF12,SOX5,HDAC2,NEFL,PAX6
GO:0007399	Nervous system development	49	2188	0.51	4.03e-12	9606.ENSP00000190165,9606.ENSP00000216037,9606.ENSP00000228682,9606.ENSP00000234198,9606.ENSP00000239144,9606.ENSP00000244745,9606.ENSP00000245479,9606.ENSP00000249501,9606.ENSP00000262965,9606.ENSP00000263253,9606.ENSP00000290759,9606.ENSP00000295886,9606.ENSP00000305343,9606.ENSP00000305422,9606.ENSP00000307208,9606.ENSP00000307321,9606.ENSP00000311816,9606.ENSP00000312631,9606.ENSP00000323588,…	DMRT3,XBP1,GLI1,DLX2,HOXB8,SOX4,SOX9,HOXD10,TCF3,EP300,ISL2,NKX6-1,SOX14,CEBPB,BPTF,HOXC10,REST,INSM1,SOX2,FOXJ1,POU3F2,POU6F1,SOX1,ZBTB16,POU1F1,PAX5,POU3F3,HLX,SOX3,RUNX2,LHX3,PBX3,FOXP3,PDX1,NR2F2,TCF4,DMRTA2,TCF12,DLX3,SOX5,HDAC2,DBX1,CITED2,MEF2A,NEFL,FOXP1,PAX6,POU3F4,DLX5
GO:0007417	Central nervous system development	34	1035	0.68	4.17e-12	9606.ENSP00000190165,9606.ENSP00000228682,9606.ENSP00000234198,9606.ENSP00000239144,9606.ENSP00000244745,9606.ENSP00000245479,9606.ENSP00000249501,9606.ENSP00000290759,9606.ENSP00000295886,9606.ENSP00000307208,9606.ENSP00000307321,9606.ENSP00000323588,9606.ENSP00000323880,9606.ENSP00000329170,9606.ENSP00000330190,9606.ENSP00000330218,9606.ENSP00000338157,9606.ENSP00000342931,9606.ENSP00000350844,…	DMRT3,GLI1,DLX2,HOXB8,SOX4,SOX9,HOXD10,ISL2,NKX6-1,BPTF,HOXC10,SOX2,FOXJ1,POU3F2,POU6F1,SOX1,ZBTB16,POU1F1,PAX5,POU3F3,SOX3,LHX3,PBX3,FOXP3,PDX1,NR2F2,DMRTA2,DBX1,CITED2,NEFL,FOXP1,PAX6,POU3F4,DLX5
GO:0019438	Aromatic compound biosynthetic process	33	992	0.69	7.69e-12	9606.ENSP00000216037,9606.ENSP00000226574,9606.ENSP00000245479,9606.ENSP00000245919,9606.ENSP00000262319,9606.ENSP00000263253,9606.ENSP00000263620,9606.ENSP00000264157,9606.ENSP00000281437,9606.ENSP00000291582,9606.ENSP00000295886,9606.ENSP00000305422,9606.ENSP00000308944,9606.ENSP00000309439,9606.ENSP00000312631,9606.ENSP00000312987,9606.ENSP00000323670,9606.ENSP00000325546,9606.ENSP00000343619,…	XBP1,NFKB1,SOX9,FOSB,TELO2,EP300,ARID3A,CCNT2,BARX2,AIRE,NKX6-1,CEBPB,HLTF,HOXB9,INSM1,HNF4A,ZBTB7A,PLAG1,HOXA9,PAX5,BDP1,ELF3,NFE2L1,FOXP3,RREB1,PDX1,GTF2A2,SOX5,RXRA,MEF2A,PAX6,POU3F4,HOXA13
GO:0002065	Columnar/cuboidal epithelial cell differentiation	14	105	1.29	1.34e-11	9606.ENSP00000222726,9606.ENSP00000244745,9606.ENSP00000245479,9606.ENSP00000295886,9606.ENSP00000302630,9606.ENSP00000312631,9606.ENSP00000312987,9606.ENSP00000329170,9606.ENSP00000360811,9606.ENSP00000368014,9606.ENSP00000370408,9606.ENSP00000370421,9606.ENSP00000389870,9606.ENSP00000492024	HOXA5,SOX4,SOX9,NKX6-1,ONECUT1,INSM1,HNF4A,POU3F2,LHX3,PAX4,CDX2,PDX1,DLX3,PAX6
GO:0048665	Neuron fate specification	10	31	1.67	2.54e-11	9606.ENSP00000190165,9606.ENSP00000245479,9606.ENSP00000249501,9606.ENSP00000290759,9606.ENSP00000307321,9606.ENSP00000329170,9606.ENSP00000330218,9606.ENSP00000360811,9606.ENSP00000383909,9606.ENSP00000436881	DMRT3,SOX9,HOXD10,ISL2,HOXC10,POU3F2,SOX1,LHX3,DMRTA2,DBX1
GO:0034654	Nucleobase-containing compound biosynthetic process	31	913	0.7	3.04e-11	9606.ENSP00000216037,9606.ENSP00000226574,9606.ENSP00000245479,9606.ENSP00000245919,9606.ENSP00000262319,9606.ENSP00000263253,9606.ENSP00000263620,9606.ENSP00000264157,9606.ENSP00000281437,9606.ENSP00000291582,9606.ENSP00000295886,9606.ENSP00000305422,9606.ENSP00000308944,9606.ENSP00000309439,9606.ENSP00000312987,9606.ENSP00000323670,9606.ENSP00000325546,9606.ENSP00000343619,9606.ENSP00000350844,…	XBP1,NFKB1,SOX9,FOSB,TELO2,EP300,ARID3A,CCNT2,BARX2,AIRE,NKX6-1,CEBPB,HLTF,HOXB9,HNF4A,ZBTB7A,PLAG1,HOXA9,PAX5,BDP1,ELF3,FOXP3,RREB1,PDX1,GTF2A2,SOX5,RXRA,MEF2A,PAX6,POU3F4,HOXA13
GO:0018130	Heterocycle biosynthetic process	32	985	0.68	3.61e-11	9606.ENSP00000216037,9606.ENSP00000226574,9606.ENSP00000245479,9606.ENSP00000245919,9606.ENSP00000262319,9606.ENSP00000263253,9606.ENSP00000263620,9606.ENSP00000264157,9606.ENSP00000281437,9606.ENSP00000291582,9606.ENSP00000295886,9606.ENSP00000305422,9606.ENSP00000308944,9606.ENSP00000309439,9606.ENSP00000312987,9606.ENSP00000323670,9606.ENSP00000325546,9606.ENSP00000343619,9606.ENSP00000350844,…	XBP1,NFKB1,SOX9,FOSB,TELO2,EP300,ARID3A,CCNT2,BARX2,AIRE,NKX6-1,CEBPB,HLTF,HOXB9,HNF4A,ZBTB7A,PLAG1,HOXA9,PAX5,BDP1,ELF3,NFE2L1,FOXP3,RREB1,PDX1,GTF2A2,SOX5,RXRA,MEF2A,PAX6,POU3F4,HOXA13
GO:1901362	Organic cyclic compound biosynthetic process	34	1121	0.65	3.61e-11	9606.ENSP00000216037,9606.ENSP00000226574,9606.ENSP00000245479,9606.ENSP00000245787,9606.ENSP00000245919,9606.ENSP00000262319,9606.ENSP00000263253,9606.ENSP00000263620,9606.ENSP00000264157,9606.ENSP00000281437,9606.ENSP00000291582,9606.ENSP00000295886,9606.ENSP00000305422,9606.ENSP00000308944,9606.ENSP00000309439,9606.ENSP00000312631,9606.ENSP00000312987,9606.ENSP00000323670,9606.ENSP00000325546,…	XBP1,NFKB1,SOX9,INSIG2,FOSB,TELO2,EP300,ARID3A,CCNT2,BARX2,AIRE,NKX6-1,CEBPB,HLTF,HOXB9,INSM1,HNF4A,ZBTB7A,PLAG1,HOXA9,PAX5,BDP1,ELF3,NFE2L1,FOXP3,RREB1,PDX1,GTF2A2,SOX5,RXRA,MEF2A,PAX6,POU3F4,HOXA13
GO:0048663	Neuron fate commitment	12	68	1.41	4.17e-11	9606.ENSP00000190165,9606.ENSP00000234198,9606.ENSP00000245479,9606.ENSP00000249501,9606.ENSP00000290759,9606.ENSP00000307321,9606.ENSP00000329170,9606.ENSP00000330218,9606.ENSP00000360811,9606.ENSP00000383909,9606.ENSP00000436881,9606.ENSP00000492024	DMRT3,DLX2,SOX9,HOXD10,ISL2,HOXC10,POU3F2,SOX1,LHX3,DMRTA2,DBX1,PAX6
GO:0002520	Immune system development	28	749	0.74	5.68e-11	9606.ENSP00000227163,9606.ENSP00000244745,9606.ENSP00000253968,9606.ENSP00000262238,9606.ENSP00000262965,9606.ENSP00000263253,9606.ENSP00000264674,9606.ENSP00000286639,9606.ENSP00000291582,9606.ENSP00000294339,9606.ENSP00000294702,9606.ENSP00000302630,9606.ENSP00000305422,9606.ENSP00000311816,9606.ENSP00000323670,9606.ENSP00000323880,9606.ENSP00000326272,9606.ENSP00000332973,9606.ENSP00000338157,…	SPI1,SOX4,BARX1,YY1,TCF3,EP300,MECOM,BATF,AIRE,TAL1,GFI1,ONECUT1,CEBPB,REST,ZBTB7A,FOXJ1,FOXL1,SMAD3,ZBTB16,MYB,HOXA9,PAX5,HLX,RUNX2,FOXP3,CITED2,CEBPG,FOXP1
GO:0048705	Skeletal system morphogenesis	17	229	1.03	1.64e-10	9606.ENSP00000222726,9606.ENSP00000234198,9606.ENSP00000239144,9606.ENSP00000245479,9606.ENSP00000245787,9606.ENSP00000249501,9606.ENSP00000281437,9606.ENSP00000309439,9606.ENSP00000315949,9606.ENSP00000332973,9606.ENSP00000343619,9606.ENSP00000350844,9606.ENSP00000360493,9606.ENSP00000398273,9606.ENSP00000420009,9606.ENSP00000444198,9606.ENSP00000498116	HOXA5,DLX2,HOXB8,SOX9,INSIG2,HOXD10,BARX2,HOXB9,HOXD8,SMAD3,HOXA9,PAX5,RUNX2,SOX5,HOXB6,CITED2,DLX5
GO:0009792	Embryo development ending in birth or egg hatching	26	676	0.75	2.38e-10	9606.ENSP00000222726,9606.ENSP00000231121,9606.ENSP00000234198,9606.ENSP00000239144,9606.ENSP00000244745,9606.ENSP00000245479,9606.ENSP00000249501,9606.ENSP00000259915,9606.ENSP00000263253,9606.ENSP00000304286,9606.ENSP00000305422,9606.ENSP00000307208,9606.ENSP00000309439,9606.ENSP00000332973,9606.ENSP00000341815,9606.ENSP00000343619,9606.ENSP00000350844,9606.ENSP00000352673,9606.ENSP00000360157,…	HOXA5,HAND1,DLX2,HOXB8,SOX4,SOX9,HOXD10,POU5F1,EP300,FOXI1,CEBPB,BPTF,HOXB9,SMAD3,SOX18,HOXA9,PAX5,ELF3,FOXD3,RUNX2,CDX2,DMRT2,NR2F2,HOXB6,CITED2,PAX6
GO:0042127	Regulation of cell population proliferation	40	1669	0.54	2.56e-10	9606.ENSP00000162391,9606.ENSP00000216037,9606.ENSP00000222726,9606.ENSP00000228682,9606.ENSP00000229307,9606.ENSP00000244745,9606.ENSP00000245479,9606.ENSP00000262965,9606.ENSP00000305422,9606.ENSP00000307321,9606.ENSP00000311816,9606.ENSP00000312631,9606.ENSP00000312987,9606.ENSP00000316842,9606.ENSP00000323588,9606.ENSP00000323880,9606.ENSP00000325546,9606.ENSP00000329170,9606.ENSP00000329357,…	FOXJ2,XBP1,HOXA5,GLI1,NANOG,SOX4,SOX9,TCF3,CEBPB,HOXC10,REST,INSM1,HNF4A,SIX5,SOX2,FOXJ1,PLAG1,POU3F2,SP1,SMAD3,SIRT6,ZBTB16,SOX18,POU1F1,ATF3,POU3F3,HLX,RUNX2,FOXP3,RREB1,CDX2,PDX1,NR2F2,ZNF143,DMRTA2,HDAC2,CITED2,FOXP1,PAX6,DLX5
GO:0048534	Hematopoietic or lymphoid organ development	26	705	0.73	5.81e-10	9606.ENSP00000227163,9606.ENSP00000244745,9606.ENSP00000253968,9606.ENSP00000262238,9606.ENSP00000262965,9606.ENSP00000263253,9606.ENSP00000264674,9606.ENSP00000286639,9606.ENSP00000291582,9606.ENSP00000294339,9606.ENSP00000294702,9606.ENSP00000302630,9606.ENSP00000305422,9606.ENSP00000311816,9606.ENSP00000323670,9606.ENSP00000326272,9606.ENSP00000338157,9606.ENSP00000339992,9606.ENSP00000343619,…	SPI1,SOX4,BARX1,YY1,TCF3,EP300,MECOM,BATF,AIRE,TAL1,GFI1,ONECUT1,CEBPB,REST,ZBTB7A,FOXL1,ZBTB16,MYB,HOXA9,PAX5,HLX,RUNX2,FOXP3,CITED2,CEBPG,FOXP1
GO:0048468	Cell development	40	1719	0.53	6.25e-10	9606.ENSP00000216037,9606.ENSP00000222726,9606.ENSP00000227163,9606.ENSP00000228682,9606.ENSP00000244745,9606.ENSP00000245479,9606.ENSP00000249501,9606.ENSP00000262238,9606.ENSP00000263253,9606.ENSP00000290295,9606.ENSP00000290759,9606.ENSP00000295886,9606.ENSP00000302630,9606.ENSP00000305422,9606.ENSP00000311816,9606.ENSP00000312631,9606.ENSP00000312987,9606.ENSP00000316842,9606.ENSP00000319651,…	XBP1,HOXA5,SPI1,GLI1,SOX4,SOX9,HOXD10,YY1,EP300,HOXB13,ISL2,NKX6-1,ONECUT1,CEBPB,REST,INSM1,HNF4A,SIX5,DMRTA1,ZBTB7A,FOXJ1,POU3F2,SOX1,SMAD3,ZBTB16,MYB,SOX18,RUNX2,LHX3,PBX3,FOXP3,DMRT1,HDAC2,CITED2,MEF2A,NEFL,FOXP1,PAX6,HOXA13,DLX5
GO:0043009	Chordate embryonic development	25	654	0.75	7.43e-10	9606.ENSP00000222726,9606.ENSP00000231121,9606.ENSP00000234198,9606.ENSP00000239144,9606.ENSP00000244745,9606.ENSP00000245479,9606.ENSP00000249501,9606.ENSP00000259915,9606.ENSP00000263253,9606.ENSP00000305422,9606.ENSP00000307208,9606.ENSP00000309439,9606.ENSP00000332973,9606.ENSP00000341815,9606.ENSP00000343619,9606.ENSP00000350844,9606.ENSP00000352673,9606.ENSP00000360157,9606.ENSP00000360493,…	HOXA5,HAND1,DLX2,HOXB8,SOX4,SOX9,HOXD10,POU5F1,EP300,CEBPB,BPTF,HOXB9,SMAD3,SOX18,HOXA9,PAX5,ELF3,FOXD3,RUNX2,CDX2,DMRT2,NR2F2,HOXB6,CITED2,PAX6
GO:0021510	Spinal cord development	12	99	1.25	2.1e-09	9606.ENSP00000190165,9606.ENSP00000239144,9606.ENSP00000244745,9606.ENSP00000249501,9606.ENSP00000290759,9606.ENSP00000307321,9606.ENSP00000330218,9606.ENSP00000360811,9606.ENSP00000362588,9606.ENSP00000436881,9606.ENSP00000482169,9606.ENSP00000492024	DMRT3,HOXB8,SOX4,HOXD10,ISL2,HOXC10,SOX1,LHX3,PBX3,DBX1,NEFL,PAX6
GO:0003006	Developmental process involved in reproduction	30	1023	0.63	2.54e-09	9606.ENSP00000162391,9606.ENSP00000190165,9606.ENSP00000228682,9606.ENSP00000231121,9606.ENSP00000245479,9606.ENSP00000262238,9606.ENSP00000283921,9606.ENSP00000290295,9606.ENSP00000305422,9606.ENSP00000307208,9606.ENSP00000312987,9606.ENSP00000316842,9606.ENSP00000319651,9606.ENSP00000323880,9606.ENSP00000325546,9606.ENSP00000338157,9606.ENSP00000343619,9606.ENSP00000350844,9606.ENSP00000359567,…	FOXJ2,DMRT3,GLI1,HAND1,SOX9,YY1,HOXA10,HOXB13,CEBPB,BPTF,HNF4A,SIX5,DMRTA1,FOXJ1,PLAG1,ZBTB16,HOXA9,PAX5,SOX3,LHX3,CDX2,DMRT2,DMRT1,NR2F2,ZNF35,DMRTA2,DLX3,CITED2,FOXF2,HOXA13
GO:0030097	Hemopoiesis	24	655	0.73	4.76e-09	9606.ENSP00000227163,9606.ENSP00000244745,9606.ENSP00000262238,9606.ENSP00000262965,9606.ENSP00000263253,9606.ENSP00000264674,9606.ENSP00000286639,9606.ENSP00000291582,9606.ENSP00000294339,9606.ENSP00000294702,9606.ENSP00000302630,9606.ENSP00000305422,9606.ENSP00000311816,9606.ENSP00000323670,9606.ENSP00000338157,9606.ENSP00000339992,9606.ENSP00000343619,9606.ENSP00000350844,9606.ENSP00000355870,…	SPI1,SOX4,YY1,TCF3,EP300,MECOM,BATF,AIRE,TAL1,GFI1,ONECUT1,CEBPB,REST,ZBTB7A,ZBTB16,MYB,HOXA9,PAX5,HLX,RUNX2,FOXP3,CITED2,CEBPG,FOXP1
GO:0031018	Endocrine pancreas development	9	41	1.51	7.21e-09	9606.ENSP00000244745,9606.ENSP00000245479,9606.ENSP00000295886,9606.ENSP00000302630,9606.ENSP00000312631,9606.ENSP00000312987,9606.ENSP00000368014,9606.ENSP00000370421,9606.ENSP00000492024	SOX4,SOX9,NKX6-1,ONECUT1,INSM1,HNF4A,PAX4,PDX1,PAX6
GO:0002067	Glandular epithelial cell differentiation	10	65	1.35	1.31e-08	9606.ENSP00000222726,9606.ENSP00000245479,9606.ENSP00000295886,9606.ENSP00000302630,9606.ENSP00000312631,9606.ENSP00000312987,9606.ENSP00000360811,9606.ENSP00000368014,9606.ENSP00000370421,9606.ENSP00000492024	HOXA5,SOX9,NKX6-1,ONECUT1,INSM1,HNF4A,LHX3,PAX4,PDX1,PAX6
GO:0021517	Ventral spinal cord development	9	46	1.46	1.75e-08	9606.ENSP00000190165,9606.ENSP00000244745,9606.ENSP00000249501,9606.ENSP00000290759,9606.ENSP00000307321,9606.ENSP00000330218,9606.ENSP00000360811,9606.ENSP00000436881,9606.ENSP00000492024	DMRT3,SOX4,HOXD10,ISL2,HOXC10,SOX1,LHX3,DBX1,PAX6
GO:2000628	Regulation of miRNA metabolic process	10	73	1.3	3.6e-08	9606.ENSP00000226574,9606.ENSP00000227163,9606.ENSP00000245479,9606.ENSP00000259915,9606.ENSP00000262238,9606.ENSP00000311816,9606.ENSP00000332973,9606.ENSP00000339992,9606.ENSP00000385523,9606.ENSP00000435233	NFKB1,SPI1,SOX9,POU5F1,YY1,REST,SMAD3,MYB,PPARA,TEAD1
GO:0008284	Positive regulation of cell population proliferation	27	945	0.62	5.21e-08	9606.ENSP00000162391,9606.ENSP00000216037,9606.ENSP00000228682,9606.ENSP00000229307,9606.ENSP00000244745,9606.ENSP00000245479,9606.ENSP00000262965,9606.ENSP00000307321,9606.ENSP00000312631,9606.ENSP00000325546,9606.ENSP00000329170,9606.ENSP00000329357,9606.ENSP00000337332,9606.ENSP00000344352,9606.ENSP00000355001,9606.ENSP00000355870,9606.ENSP00000360493,9606.ENSP00000365380,9606.ENSP00000369270,…	FOXJ2,XBP1,GLI1,NANOG,SOX4,SOX9,TCF3,HOXC10,INSM1,PLAG1,POU3F2,SP1,SIRT6,ATF3,POU3F3,HLX,RUNX2,FOXP3,RREB1,CDX2,PDX1,ZNF143,DMRTA2,HDAC2,FOXP1,PAX6,DLX5
GO:0051240	Positive regulation of multicellular organismal process	34	1505	0.52	7.84e-08	9606.ENSP00000216037,9606.ENSP00000228682,9606.ENSP00000244745,9606.ENSP00000245479,9606.ENSP00000259915,9606.ENSP00000286639,9606.ENSP00000291582,9606.ENSP00000295886,9606.ENSP00000305422,9606.ENSP00000311816,9606.ENSP00000323880,9606.ENSP00000325546,9606.ENSP00000329170,9606.ENSP00000329357,9606.ENSP00000332973,9606.ENSP00000337332,9606.ENSP00000338157,9606.ENSP00000339992,9606.ENSP00000355870,…	XBP1,GLI1,SOX4,SOX9,POU5F1,BATF,AIRE,NKX6-1,CEBPB,REST,FOXJ1,PLAG1,POU3F2,SP1,SMAD3,SIRT6,ZBTB16,MYB,HLX,RUNX2,FOXP3,RREB1,DMRT1,DMRTA2,SOX5,RXRA,HDAC2,POU2F2,CITED2,MEF2A,CEBPG,NEFL,FOXP1,PAX6
GO:0007517	Muscle organ development	16	303	0.89	8.14e-08	9606.ENSP00000216037,9606.ENSP00000231121,9606.ENSP00000249501,9606.ENSP00000263253,9606.ENSP00000264157,9606.ENSP00000281437,9606.ENSP00000328720,9606.ENSP00000330190,9606.ENSP00000344352,9606.ENSP00000350844,9606.ENSP00000355870,9606.ENSP00000377721,9606.ENSP00000383909,9606.ENSP00000388940,9606.ENSP00000444198,9606.ENSP00000453095	XBP1,HAND1,HOXD10,EP300,CCNT2,BARX2,FOXK1,POU6F1,ATF3,PAX5,HLX,NR2F2,DMRTA2,TCF12,CITED2,MEF2A
GO:1902893	Regulation of miRNA transcription	9	62	1.33	1.78e-07	9606.ENSP00000227163,9606.ENSP00000245479,9606.ENSP00000259915,9606.ENSP00000262238,9606.ENSP00000311816,9606.ENSP00000332973,9606.ENSP00000339992,9606.ENSP00000385523,9606.ENSP00000435233	SPI1,SOX9,POU5F1,YY1,REST,SMAD3,MYB,PPARA,TEAD1
GO:0003309	Type B pancreatic cell differentiation	7	24	1.63	1.88e-07	9606.ENSP00000295886,9606.ENSP00000302630,9606.ENSP00000312631,9606.ENSP00000312987,9606.ENSP00000368014,9606.ENSP00000370421,9606.ENSP00000492024	NKX6-1,ONECUT1,INSM1,HNF4A,PAX4,PDX1,PAX6
GO:0002064	Epithelial cell development	13	190	1	1.89e-07	9606.ENSP00000222726,9606.ENSP00000245479,9606.ENSP00000290295,9606.ENSP00000295886,9606.ENSP00000302630,9606.ENSP00000312631,9606.ENSP00000312987,9606.ENSP00000323880,9606.ENSP00000341815,9606.ENSP00000365380,9606.ENSP00000371711,9606.ENSP00000492024,9606.ENSP00000497112	HOXA5,SOX9,HOXB13,NKX6-1,ONECUT1,INSM1,HNF4A,FOXJ1,SOX18,FOXP3,DMRT1,PAX6,HOXA13
GO:0009059	Macromolecule biosynthetic process	32	1394	0.52	1.89e-07	9606.ENSP00000216037,9606.ENSP00000226574,9606.ENSP00000245479,9606.ENSP00000245919,9606.ENSP00000262319,9606.ENSP00000263253,9606.ENSP00000263620,9606.ENSP00000264157,9606.ENSP00000281437,9606.ENSP00000291582,9606.ENSP00000295886,9606.ENSP00000305422,9606.ENSP00000308944,9606.ENSP00000309439,9606.ENSP00000312987,9606.ENSP00000323670,9606.ENSP00000325546,9606.ENSP00000326272,9606.ENSP00000343619,…	XBP1,NFKB1,SOX9,FOSB,TELO2,EP300,ARID3A,CCNT2,BARX2,AIRE,NKX6-1,CEBPB,HLTF,HOXB9,HNF4A,ZBTB7A,PLAG1,FOXL1,HOXA9,PAX5,BDP1,ELF3,FOXP3,RREB1,PDX1,GTF2A2,SOX5,RXRA,MEF2A,PAX6,POU3F4,HOXA13
GO:0030098	Lymphocyte differentiation	15	279	0.89	2.2e-07	9606.ENSP00000227163,9606.ENSP00000244745,9606.ENSP00000262238,9606.ENSP00000262965,9606.ENSP00000263253,9606.ENSP00000286639,9606.ENSP00000291582,9606.ENSP00000302630,9606.ENSP00000323670,9606.ENSP00000350844,9606.ENSP00000355870,9606.ENSP00000360493,9606.ENSP00000365380,9606.ENSP00000466022,9606.ENSP00000484803	SPI1,SOX4,YY1,TCF3,EP300,BATF,AIRE,ONECUT1,ZBTB7A,PAX5,HLX,RUNX2,FOXP3,CEBPG,FOXP1
GO:0044271	Cellular nitrogen compound biosynthetic process	33	1494	0.51	2.47e-07	9606.ENSP00000216037,9606.ENSP00000226574,9606.ENSP00000245479,9606.ENSP00000245919,9606.ENSP00000262319,9606.ENSP00000263253,9606.ENSP00000263620,9606.ENSP00000264157,9606.ENSP00000281437,9606.ENSP00000291582,9606.ENSP00000295886,9606.ENSP00000305422,9606.ENSP00000308944,9606.ENSP00000309439,9606.ENSP00000312631,9606.ENSP00000312987,9606.ENSP00000323670,9606.ENSP00000325546,9606.ENSP00000343619,…	XBP1,NFKB1,SOX9,FOSB,TELO2,EP300,ARID3A,CCNT2,BARX2,AIRE,NKX6-1,CEBPB,HLTF,HOXB9,INSM1,HNF4A,ZBTB7A,PLAG1,HOXA9,PAX5,BDP1,ELF3,NFE2L1,FOXP3,RREB1,PDX1,GTF2A2,SOX5,RXRA,MEF2A,PAX6,POU3F4,HOXA13
GO:0048608	Reproductive structure development	18	436	0.78	2.6e-07	9606.ENSP00000228682,9606.ENSP00000231121,9606.ENSP00000245479,9606.ENSP00000283921,9606.ENSP00000290295,9606.ENSP00000305422,9606.ENSP00000307208,9606.ENSP00000319651,9606.ENSP00000325546,9606.ENSP00000343619,9606.ENSP00000360811,9606.ENSP00000370408,9606.ENSP00000371711,9606.ENSP00000377721,9606.ENSP00000389870,9606.ENSP00000444198,9606.ENSP00000496415,9606.ENSP00000497112	GLI1,HAND1,SOX9,HOXA10,HOXB13,CEBPB,BPTF,DMRTA1,PLAG1,HOXA9,LHX3,CDX2,DMRT1,NR2F2,DLX3,CITED2,FOXF2,HOXA13
GO:0022414	Reproductive process	33	1504	0.51	2.86e-07	9606.ENSP00000162391,9606.ENSP00000190165,9606.ENSP00000228682,9606.ENSP00000231121,9606.ENSP00000245479,9606.ENSP00000245919,9606.ENSP00000249501,9606.ENSP00000262238,9606.ENSP00000283921,9606.ENSP00000290295,9606.ENSP00000297338,9606.ENSP00000305422,9606.ENSP00000307208,9606.ENSP00000312987,9606.ENSP00000316842,9606.ENSP00000319651,9606.ENSP00000323880,9606.ENSP00000325546,9606.ENSP00000338157,…	FOXJ2,DMRT3,GLI1,HAND1,SOX9,FOSB,HOXD10,YY1,HOXA10,HOXB13,RAD21,CEBPB,BPTF,HNF4A,SIX5,DMRTA1,FOXJ1,PLAG1,ZBTB16,HOXA9,PAX5,SOX3,LHX3,CDX2,DMRT2,DMRT1,NR2F2,ZNF35,DMRTA2,DLX3,CITED2,FOXF2,HOXA13
GO:0061061	Muscle structure development	19	498	0.75	3.03e-07	9606.ENSP00000216037,9606.ENSP00000231121,9606.ENSP00000245479,9606.ENSP00000249501,9606.ENSP00000263253,9606.ENSP00000264157,9606.ENSP00000281437,9606.ENSP00000311816,9606.ENSP00000328720,9606.ENSP00000330190,9606.ENSP00000337332,9606.ENSP00000344352,9606.ENSP00000350844,9606.ENSP00000355870,9606.ENSP00000377721,9606.ENSP00000383909,9606.ENSP00000388940,9606.ENSP00000444198,9606.ENSP00000453095	XBP1,HAND1,SOX9,HOXD10,EP300,CCNT2,BARX2,REST,FOXK1,POU6F1,SIRT6,ATF3,PAX5,HLX,NR2F2,DMRTA2,TCF12,CITED2,MEF2A
GO:0045596	Negative regulation of cell differentiation	22	685	0.67	3.2e-07	9606.ENSP00000162391,9606.ENSP00000216037,9606.ENSP00000222726,9606.ENSP00000234198,9606.ENSP00000239144,9606.ENSP00000245479,9606.ENSP00000262238,9606.ENSP00000290759,9606.ENSP00000295886,9606.ENSP00000311816,9606.ENSP00000323588,9606.ENSP00000323880,9606.ENSP00000332973,9606.ENSP00000338157,9606.ENSP00000339992,9606.ENSP00000343619,9606.ENSP00000355870,9606.ENSP00000359567,9606.ENSP00000365380,…	FOXJ2,XBP1,HOXA5,DLX2,HOXB8,SOX9,YY1,ISL2,NKX6-1,REST,SOX2,FOXJ1,SMAD3,ZBTB16,MYB,HOXA9,HLX,SOX3,FOXP3,PPARA,FOXP1,PAX6
GO:0048704	Embryonic skeletal system morphogenesis	10	95	1.19	3.27e-07	9606.ENSP00000222726,9606.ENSP00000234198,9606.ENSP00000239144,9606.ENSP00000249501,9606.ENSP00000309439,9606.ENSP00000332973,9606.ENSP00000343619,9606.ENSP00000350844,9606.ENSP00000360493,9606.ENSP00000420009	HOXA5,DLX2,HOXB8,HOXD10,HOXB9,SMAD3,HOXA9,PAX5,RUNX2,HOXB6
GO:0030900	Forebrain development	17	391	0.8	3.4e-07	9606.ENSP00000228682,9606.ENSP00000234198,9606.ENSP00000323588,9606.ENSP00000329170,9606.ENSP00000330218,9606.ENSP00000342931,9606.ENSP00000350844,9606.ENSP00000355001,9606.ENSP00000359567,9606.ENSP00000360811,9606.ENSP00000377721,9606.ENSP00000383909,9606.ENSP00000482169,9606.ENSP00000484803,9606.ENSP00000492024,9606.ENSP00000495996,9606.ENSP00000498116	GLI1,DLX2,SOX2,POU3F2,SOX1,POU1F1,PAX5,POU3F3,SOX3,LHX3,NR2F2,DMRTA2,NEFL,FOXP1,PAX6,POU3F4,DLX5
GO:0033993	Response to lipid	24	827	0.63	3.7e-07	9606.ENSP00000216037,9606.ENSP00000226574,9606.ENSP00000227163,9606.ENSP00000245479,9606.ENSP00000245787,9606.ENSP00000245919,9606.ENSP00000283921,9606.ENSP00000290295,9606.ENSP00000294702,9606.ENSP00000305422,9606.ENSP00000311816,9606.ENSP00000312987,9606.ENSP00000343619,9606.ENSP00000354855,9606.ENSP00000365380,9606.ENSP00000370421,9606.ENSP00000377721,9606.ENSP00000379368,9606.ENSP00000385523,…	XBP1,NFKB1,SPI1,SOX9,INSIG2,FOSB,HOXA10,HOXB13,GFI1,CEBPB,REST,HNF4A,HOXA9,NFE2L1,FOXP3,PDX1,NR2F2,ZNF35,PPARA,RXRA,HDAC2,NEFL,FOXP1,HOXA13
GO:0002521	Leukocyte differentiation	17	396	0.8	4.02e-07	9606.ENSP00000227163,9606.ENSP00000244745,9606.ENSP00000262238,9606.ENSP00000262965,9606.ENSP00000263253,9606.ENSP00000286639,9606.ENSP00000291582,9606.ENSP00000294339,9606.ENSP00000302630,9606.ENSP00000323670,9606.ENSP00000350844,9606.ENSP00000355870,9606.ENSP00000360493,9606.ENSP00000365380,9606.ENSP00000444198,9606.ENSP00000466022,9606.ENSP00000484803	SPI1,SOX4,YY1,TCF3,EP300,BATF,AIRE,TAL1,ONECUT1,ZBTB7A,PAX5,HLX,RUNX2,FOXP3,CITED2,CEBPG,FOXP1
GO:0048706	Embryonic skeletal system development	11	130	1.09	4.15e-07	9606.ENSP00000222726,9606.ENSP00000234198,9606.ENSP00000239144,9606.ENSP00000249501,9606.ENSP00000309439,9606.ENSP00000332973,9606.ENSP00000343619,9606.ENSP00000350844,9606.ENSP00000360493,9606.ENSP00000371686,9606.ENSP00000420009	HOXA5,DLX2,HOXB8,HOXD10,HOXB9,SMAD3,HOXA9,PAX5,RUNX2,DMRT2,HOXB6
GO:0001889	Liver development	11	131	1.09	4.44e-07	9606.ENSP00000216037,9606.ENSP00000228682,9606.ENSP00000245479,9606.ENSP00000302630,9606.ENSP00000305422,9606.ENSP00000312987,9606.ENSP00000332973,9606.ENSP00000355870,9606.ENSP00000370421,9606.ENSP00000444198,9606.ENSP00000466022	XBP1,GLI1,SOX9,ONECUT1,CEBPB,HNF4A,SMAD3,HLX,PDX1,CITED2,CEBPG
GO:0048699	Generation of neurons	28	1131	0.56	4.44e-07	9606.ENSP00000190165,9606.ENSP00000216037,9606.ENSP00000234198,9606.ENSP00000244745,9606.ENSP00000245479,9606.ENSP00000249501,9606.ENSP00000290759,9606.ENSP00000295886,9606.ENSP00000305422,9606.ENSP00000307321,9606.ENSP00000311816,9606.ENSP00000312631,9606.ENSP00000329170,9606.ENSP00000330218,9606.ENSP00000360493,9606.ENSP00000360811,9606.ENSP00000362588,9606.ENSP00000377721,9606.ENSP00000383909,…	DMRT3,XBP1,DLX2,SOX4,SOX9,HOXD10,ISL2,NKX6-1,CEBPB,HOXC10,REST,INSM1,POU3F2,SOX1,RUNX2,LHX3,PBX3,NR2F2,DMRTA2,DLX3,SOX5,HDAC2,DBX1,MEF2A,NEFL,PAX6,POU3F4,DLX5
GO:0007423	Sensory organ development	20	577	0.7	4.96e-07	9606.ENSP00000245479,9606.ENSP00000245787,9606.ENSP00000262238,9606.ENSP00000304286,9606.ENSP00000311816,9606.ENSP00000316842,9606.ENSP00000323588,9606.ENSP00000330218,9606.ENSP00000332973,9606.ENSP00000359567,9606.ENSP00000360811,9606.ENSP00000362588,9606.ENSP00000368014,9606.ENSP00000430432,9606.ENSP00000444198,9606.ENSP00000492024,9606.ENSP00000495996,9606.ENSP00000496415,9606.ENSP00000497112,…	SOX9,INSIG2,YY1,FOXI1,REST,SIX5,SOX2,SOX1,SMAD3,SOX3,LHX3,PBX3,PAX4,HDAC2,CITED2,PAX6,POU3F4,FOXF2,HOXA13,DLX5
GO:0010628	Positive regulation of gene expression	28	1146	0.55	5.74e-07	9606.ENSP00000216037,9606.ENSP00000222726,9606.ENSP00000227163,9606.ENSP00000244745,9606.ENSP00000245479,9606.ENSP00000259915,9606.ENSP00000262238,9606.ENSP00000263253,9606.ENSP00000286639,9606.ENSP00000291582,9606.ENSP00000305422,9606.ENSP00000311816,9606.ENSP00000325546,9606.ENSP00000329357,9606.ENSP00000332973,9606.ENSP00000344352,9606.ENSP00000355001,9606.ENSP00000360493,9606.ENSP00000365380,…	XBP1,HOXA5,SPI1,SOX4,SOX9,POU5F1,YY1,EP300,BATF,AIRE,CEBPB,REST,PLAG1,SP1,SMAD3,ATF3,POU3F3,RUNX2,FOXP3,TCF12,HDAC2,POU2F2,CITED2,MEF2A,CEBPG,FOXP1,PAX6,DLX5
GO:0008283	Cell population proliferation	22	712	0.65	5.76e-07	9606.ENSP00000216037,9606.ENSP00000244745,9606.ENSP00000245479,9606.ENSP00000264674,9606.ENSP00000295886,9606.ENSP00000305422,9606.ENSP00000312631,9606.ENSP00000316842,9606.ENSP00000329170,9606.ENSP00000338157,9606.ENSP00000355001,9606.ENSP00000355870,9606.ENSP00000360493,9606.ENSP00000365380,9606.ENSP00000370421,9606.ENSP00000371711,9606.ENSP00000383909,9606.ENSP00000389870,9606.ENSP00000398273,…	XBP1,SOX4,SOX9,MECOM,NKX6-1,CEBPB,INSM1,SIX5,POU3F2,ZBTB16,POU3F3,HLX,RUNX2,FOXP3,PDX1,DMRT1,DMRTA2,DLX3,SOX5,CITED2,PAX6,DLX5
GO:0021515	Cell differentiation in spinal cord	8	50	1.37	6.25e-07	9606.ENSP00000190165,9606.ENSP00000244745,9606.ENSP00000249501,9606.ENSP00000290759,9606.ENSP00000307321,9606.ENSP00000330218,9606.ENSP00000360811,9606.ENSP00000436881	DMRT3,SOX4,HOXD10,ISL2,HOXC10,SOX1,LHX3,DBX1
GO:0021953	Central nervous system neuron differentiation	12	175	1	6.73e-07	9606.ENSP00000190165,9606.ENSP00000234198,9606.ENSP00000244745,9606.ENSP00000249501,9606.ENSP00000290759,9606.ENSP00000295886,9606.ENSP00000307321,9606.ENSP00000330218,9606.ENSP00000360811,9606.ENSP00000436881,9606.ENSP00000492024,9606.ENSP00000495996	DMRT3,DLX2,SOX4,HOXD10,ISL2,NKX6-1,HOXC10,SOX1,LHX3,DBX1,PAX6,POU3F4
GO:0051093	Negative regulation of developmental process	25	933	0.59	7.16e-07	9606.ENSP00000162391,9606.ENSP00000216037,9606.ENSP00000222726,9606.ENSP00000227163,9606.ENSP00000234198,9606.ENSP00000239144,9606.ENSP00000245479,9606.ENSP00000262238,9606.ENSP00000290759,9606.ENSP00000295886,9606.ENSP00000311816,9606.ENSP00000323588,9606.ENSP00000323880,9606.ENSP00000332973,9606.ENSP00000338157,9606.ENSP00000339992,9606.ENSP00000343619,9606.ENSP00000355870,9606.ENSP00000359567,…	FOXJ2,XBP1,HOXA5,SPI1,DLX2,HOXB8,SOX9,YY1,ISL2,NKX6-1,REST,SOX2,FOXJ1,SMAD3,ZBTB16,MYB,HOXA9,HLX,SOX3,FOXP3,PPARA,HDAC2,CITED2,FOXP1,PAX6
GO:0055123	Digestive system development	11	142	1.05	8.98e-07	9606.ENSP00000222726,9606.ENSP00000228682,9606.ENSP00000245479,9606.ENSP00000253968,9606.ENSP00000326272,9606.ENSP00000332973,9606.ENSP00000355870,9606.ENSP00000370408,9606.ENSP00000370421,9606.ENSP00000496415,9606.ENSP00000497112	HOXA5,GLI1,SOX9,BARX1,FOXL1,SMAD3,HLX,CDX2,PDX1,FOXF2,HOXA13
GO:0035108	Limb morphogenesis	11	144	1.05	1.02e-06	9606.ENSP00000244745,9606.ENSP00000245479,9606.ENSP00000249501,9606.ENSP00000283921,9606.ENSP00000307321,9606.ENSP00000338157,9606.ENSP00000343619,9606.ENSP00000360493,9606.ENSP00000430432,9606.ENSP00000497112,9606.ENSP00000498116	SOX4,SOX9,HOXD10,HOXA10,HOXC10,ZBTB16,HOXA9,RUNX2,HDAC2,HOXA13,DLX5
GO:0035295	Tube development	24	880	0.6	1.05e-06	9606.ENSP00000216037,9606.ENSP00000222726,9606.ENSP00000227163,9606.ENSP00000228682,9606.ENSP00000231121,9606.ENSP00000244745,9606.ENSP00000245479,9606.ENSP00000263253,9606.ENSP00000290295,9606.ENSP00000323880,9606.ENSP00000326272,9606.ENSP00000332973,9606.ENSP00000338290,9606.ENSP00000341815,9606.ENSP00000355001,9606.ENSP00000355870,9606.ENSP00000360811,9606.ENSP00000370408,9606.ENSP00000370421,…	XBP1,HOXA5,SPI1,GLI1,HAND1,SOX4,SOX9,EP300,HOXB13,FOXJ1,FOXL1,SMAD3,GZF1,SOX18,POU3F3,HLX,LHX3,CDX2,PDX1,NR2F2,CITED2,PAX6,FOXF2,HOXA13
GO:0035019	Somatic stem cell population maintenance	8	56	1.32	1.32e-06	9606.ENSP00000227163,9606.ENSP00000229307,9606.ENSP00000244745,9606.ENSP00000245479,9606.ENSP00000259915,9606.ENSP00000311816,9606.ENSP00000323588,9606.ENSP00000370408	SPI1,NANOG,SOX4,SOX9,POU5F1,REST,SOX2,CDX2
GO:0009954	Proximal/distal pattern formation	7	35	1.47	1.39e-06	9606.ENSP00000228682,9606.ENSP00000234198,9606.ENSP00000249501,9606.ENSP00000283921,9606.ENSP00000307321,9606.ENSP00000309439,9606.ENSP00000343619	GLI1,DLX2,HOXD10,HOXA10,HOXC10,HOXB9,HOXA9
GO:0060322	Head development	23	823	0.61	1.4e-06	9606.ENSP00000228682,9606.ENSP00000234198,9606.ENSP00000245479,9606.ENSP00000263253,9606.ENSP00000307208,9606.ENSP00000323588,9606.ENSP00000323880,9606.ENSP00000329170,9606.ENSP00000330190,9606.ENSP00000330218,9606.ENSP00000342931,9606.ENSP00000350844,9606.ENSP00000355001,9606.ENSP00000359567,9606.ENSP00000360811,9606.ENSP00000362588,9606.ENSP00000377721,9606.ENSP00000383909,9606.ENSP00000482169,…	GLI1,DLX2,SOX9,EP300,BPTF,SOX2,FOXJ1,POU3F2,POU6F1,SOX1,POU1F1,PAX5,POU3F3,SOX3,LHX3,PBX3,NR2F2,DMRTA2,NEFL,FOXP1,PAX6,POU3F4,DLX5
GO:0022008	Neurogenesis	29	1290	0.52	1.6e-06	9606.ENSP00000190165,9606.ENSP00000216037,9606.ENSP00000234198,9606.ENSP00000244745,9606.ENSP00000245479,9606.ENSP00000249501,9606.ENSP00000290759,9606.ENSP00000295886,9606.ENSP00000305422,9606.ENSP00000307321,9606.ENSP00000311816,9606.ENSP00000312631,9606.ENSP00000323588,9606.ENSP00000329170,9606.ENSP00000330218,9606.ENSP00000360493,9606.ENSP00000360811,9606.ENSP00000362588,9606.ENSP00000377721,…	DMRT3,XBP1,DLX2,SOX4,SOX9,HOXD10,ISL2,NKX6-1,CEBPB,HOXC10,REST,INSM1,SOX2,POU3F2,SOX1,RUNX2,LHX3,PBX3,NR2F2,DMRTA2,DLX3,SOX5,HDAC2,DBX1,MEF2A,NEFL,PAX6,POU3F4,DLX5
GO:0007548	Sex differentiation	14	282	0.86	1.62e-06	9606.ENSP00000190165,9606.ENSP00000245479,9606.ENSP00000283921,9606.ENSP00000305422,9606.ENSP00000312987,9606.ENSP00000319651,9606.ENSP00000343619,9606.ENSP00000371686,9606.ENSP00000371711,9606.ENSP00000377721,9606.ENSP00000383909,9606.ENSP00000444198,9606.ENSP00000496415,9606.ENSP00000497112	DMRT3,SOX9,HOXA10,CEBPB,HNF4A,DMRTA1,HOXA9,DMRT2,DMRT1,NR2F2,DMRTA2,CITED2,FOXF2,HOXA13
GO:0016070	RNA metabolic process	32	1550	0.48	1.77e-06	9606.ENSP00000216037,9606.ENSP00000226574,9606.ENSP00000245479,9606.ENSP00000245919,9606.ENSP00000263253,9606.ENSP00000264157,9606.ENSP00000281437,9606.ENSP00000291582,9606.ENSP00000295886,9606.ENSP00000305422,9606.ENSP00000308944,9606.ENSP00000309439,9606.ENSP00000312987,9606.ENSP00000323670,9606.ENSP00000325546,9606.ENSP00000332973,9606.ENSP00000343619,9606.ENSP00000350844,9606.ENSP00000351575,…	XBP1,NFKB1,SOX9,FOSB,EP300,CCNT2,BARX2,AIRE,NKX6-1,CEBPB,HLTF,HOXB9,HNF4A,ZBTB7A,PLAG1,SMAD3,HOXA9,PAX5,BDP1,ELF3,CDC5L,FOXP3,RREB1,PDX1,GTF2A2,SOX5,RXRA,MEF2A,CEBPG,PAX6,POU3F4,HOXA13
GO:0010467	Gene expression	38	2101	0.42	1.9e-06	9606.ENSP00000216037,9606.ENSP00000226574,9606.ENSP00000244745,9606.ENSP00000245479,9606.ENSP00000245919,9606.ENSP00000262238,9606.ENSP00000262965,9606.ENSP00000263253,9606.ENSP00000264157,9606.ENSP00000281437,9606.ENSP00000286639,9606.ENSP00000291582,9606.ENSP00000295886,9606.ENSP00000305422,9606.ENSP00000308944,9606.ENSP00000309439,9606.ENSP00000312987,9606.ENSP00000323670,9606.ENSP00000325546,…	XBP1,NFKB1,SOX4,SOX9,FOSB,YY1,TCF3,EP300,CCNT2,BARX2,BATF,AIRE,NKX6-1,CEBPB,HLTF,HOXB9,HNF4A,ZBTB7A,PLAG1,SMAD3,HOXA9,PAX5,BDP1,ELF3,RUNX2,CDC5L,FOXP3,RREB1,PDX1,GTF2A2,TCF12,DLX3,SOX5,RXRA,MEF2A,PAX6,POU3F4,HOXA13
GO:0030182	Neuron differentiation	26	1062	0.55	1.9e-06	9606.ENSP00000190165,9606.ENSP00000216037,9606.ENSP00000234198,9606.ENSP00000244745,9606.ENSP00000245479,9606.ENSP00000249501,9606.ENSP00000290759,9606.ENSP00000295886,9606.ENSP00000305422,9606.ENSP00000307321,9606.ENSP00000311816,9606.ENSP00000312631,9606.ENSP00000329170,9606.ENSP00000330218,9606.ENSP00000360493,9606.ENSP00000360811,9606.ENSP00000362588,9606.ENSP00000383909,9606.ENSP00000389870,…	DMRT3,XBP1,DLX2,SOX4,SOX9,HOXD10,ISL2,NKX6-1,CEBPB,HOXC10,REST,INSM1,POU3F2,SOX1,RUNX2,LHX3,PBX3,DMRTA2,DLX3,HDAC2,DBX1,MEF2A,NEFL,PAX6,POU3F4,DLX5
GO:0090304	Nucleic acid metabolic process	39	2203	0.41	2.04e-06	9606.ENSP00000216037,9606.ENSP00000226574,9606.ENSP00000245479,9606.ENSP00000245919,9606.ENSP00000262238,9606.ENSP00000262319,9606.ENSP00000262965,9606.ENSP00000263253,9606.ENSP00000263620,9606.ENSP00000264157,9606.ENSP00000281437,9606.ENSP00000286639,9606.ENSP00000291582,9606.ENSP00000295886,9606.ENSP00000297338,9606.ENSP00000305422,9606.ENSP00000308944,9606.ENSP00000309439,9606.ENSP00000312987,…	XBP1,NFKB1,SOX9,FOSB,YY1,TELO2,TCF3,EP300,ARID3A,CCNT2,BARX2,BATF,AIRE,NKX6-1,RAD21,CEBPB,HLTF,HOXB9,HNF4A,ZBTB7A,PLAG1,SMAD3,SIRT6,HOXA9,PAX5,BDP1,ELF3,CDC5L,FOXP3,RREB1,PDX1,GTF2A2,SOX5,RXRA,MEF2A,CEBPG,PAX6,POU3F4,HOXA13
GO:0046649	Lymphocyte activation	17	457	0.73	2.54e-06	9606.ENSP00000227163,9606.ENSP00000244745,9606.ENSP00000262238,9606.ENSP00000262965,9606.ENSP00000263253,9606.ENSP00000286639,9606.ENSP00000291582,9606.ENSP00000302630,9606.ENSP00000305422,9606.ENSP00000323670,9606.ENSP00000332973,9606.ENSP00000350844,9606.ENSP00000355870,9606.ENSP00000360493,9606.ENSP00000365380,9606.ENSP00000466022,9606.ENSP00000484803	SPI1,SOX4,YY1,TCF3,EP300,BATF,AIRE,ONECUT1,CEBPB,ZBTB7A,SMAD3,PAX5,HLX,RUNX2,FOXP3,CEBPG,FOXP1
GO:1903706	Regulation of hemopoiesis	16	410	0.76	3.55e-06	9606.ENSP00000216037,9606.ENSP00000222726,9606.ENSP00000227163,9606.ENSP00000239144,9606.ENSP00000244745,9606.ENSP00000286639,9606.ENSP00000294339,9606.ENSP00000305422,9606.ENSP00000323880,9606.ENSP00000338157,9606.ENSP00000339992,9606.ENSP00000343619,9606.ENSP00000344782,9606.ENSP00000355870,9606.ENSP00000365380,9606.ENSP00000484803	XBP1,HOXA5,SPI1,HOXB8,SOX4,BATF,TAL1,CEBPB,FOXJ1,ZBTB16,MYB,HOXA9,GFI1B,HLX,FOXP3,FOXP1
GO:0048565	Digestive tract development	10	131	1.05	4.5e-06	9606.ENSP00000222726,9606.ENSP00000228682,9606.ENSP00000245479,9606.ENSP00000326272,9606.ENSP00000332973,9606.ENSP00000355870,9606.ENSP00000370408,9606.ENSP00000370421,9606.ENSP00000496415,9606.ENSP00000497112	HOXA5,GLI1,SOX9,FOXL1,SMAD3,HLX,CDX2,PDX1,FOXF2,HOXA13
GO:0021983	Pituitary gland development	7	43	1.38	4.58e-06	9606.ENSP00000228682,9606.ENSP00000323588,9606.ENSP00000329170,9606.ENSP00000342931,9606.ENSP00000359567,9606.ENSP00000360811,9606.ENSP00000492024	GLI1,SOX2,POU3F2,POU1F1,SOX3,LHX3,PAX6
GO:0007519	Skeletal muscle tissue development	10	133	1.04	5.08e-06	9606.ENSP00000249501,9606.ENSP00000263253,9606.ENSP00000264157,9606.ENSP00000281437,9606.ENSP00000344352,9606.ENSP00000350844,9606.ENSP00000355870,9606.ENSP00000377721,9606.ENSP00000383909,9606.ENSP00000444198	HOXD10,EP300,CCNT2,BARX2,ATF3,PAX5,HLX,NR2F2,DMRTA2,CITED2
GO:0050678	Regulation of epithelial cell proliferation	15	366	0.78	5.16e-06	9606.ENSP00000216037,9606.ENSP00000222726,9606.ENSP00000228682,9606.ENSP00000245479,9606.ENSP00000323588,9606.ENSP00000329357,9606.ENSP00000332973,9606.ENSP00000337332,9606.ENSP00000355870,9606.ENSP00000360493,9606.ENSP00000369270,9606.ENSP00000370421,9606.ENSP00000377721,9606.ENSP00000492024,9606.ENSP00000498116	XBP1,HOXA5,GLI1,SOX9,SOX2,SP1,SMAD3,SIRT6,HLX,RUNX2,RREB1,PDX1,NR2F2,PAX6,DLX5
GO:0010033	Response to organic substance	43	2692	0.37	5.52e-06	9606.ENSP00000216037,9606.ENSP00000226574,9606.ENSP00000227163,9606.ENSP00000244745,9606.ENSP00000245479,9606.ENSP00000245787,9606.ENSP00000245919,9606.ENSP00000259915,9606.ENSP00000262238,9606.ENSP00000263253,9606.ENSP00000283921,9606.ENSP00000290295,9606.ENSP00000294702,9606.ENSP00000295886,9606.ENSP00000302630,9606.ENSP00000305422,9606.ENSP00000311816,9606.ENSP00000312987,9606.ENSP00000323588,…	XBP1,NFKB1,SPI1,SOX4,SOX9,INSIG2,FOSB,POU5F1,YY1,EP300,HOXA10,HOXB13,GFI1,NKX6-1,ONECUT1,CEBPB,REST,HNF4A,SOX2,POU3F2,SP1,SOX1,SMAD3,HOXA9,ATF3,NFE2L1,RUNX2,FOXP3,PAX4,PDX1,NR2F2,ZNF35,PPARA,DLX3,SOX5,RXRA,HDAC2,CITED2,NEFL,FOXP1,PAX6,HOXA13,DLX5
GO:0072359	Circulatory system development	23	901	0.57	6.45e-06	9606.ENSP00000216037,9606.ENSP00000227163,9606.ENSP00000231121,9606.ENSP00000244745,9606.ENSP00000245479,9606.ENSP00000259915,9606.ENSP00000263253,9606.ENSP00000290295,9606.ENSP00000311816,9606.ENSP00000323880,9606.ENSP00000326272,9606.ENSP00000330190,9606.ENSP00000332973,9606.ENSP00000337332,9606.ENSP00000341815,9606.ENSP00000370408,9606.ENSP00000377721,9606.ENSP00000385523,9606.ENSP00000389870,…	XBP1,SPI1,HAND1,SOX4,SOX9,POU5F1,EP300,HOXB13,REST,FOXJ1,FOXL1,POU6F1,SMAD3,SIRT6,SOX18,CDX2,NR2F2,PPARA,DLX3,CITED2,MEF2A,PAX6,HOXA13
GO:0060537	Muscle tissue development	14	323	0.8	7.49e-06	9606.ENSP00000231121,9606.ENSP00000245479,9606.ENSP00000249501,9606.ENSP00000263253,9606.ENSP00000264157,9606.ENSP00000281437,9606.ENSP00000337332,9606.ENSP00000344352,9606.ENSP00000350844,9606.ENSP00000355870,9606.ENSP00000377721,9606.ENSP00000383909,9606.ENSP00000444198,9606.ENSP00000453095	HAND1,SOX9,HOXD10,EP300,CCNT2,BARX2,SIRT6,ATF3,PAX5,HLX,NR2F2,DMRTA2,CITED2,MEF2A
GO:0022612	Gland morphogenesis	9	104	1.1	7.64e-06	9606.ENSP00000226574,9606.ENSP00000245479,9606.ENSP00000290295,9606.ENSP00000305422,9606.ENSP00000325546,9606.ENSP00000344285,9606.ENSP00000352673,9606.ENSP00000492024,9606.ENSP00000497112	NFKB1,SOX9,HOXB13,CEBPB,PLAG1,BSX,ELF3,PAX6,HOXA13
GO:0030850	Prostate gland development	7	48	1.33	8.56e-06	9606.ENSP00000228682,9606.ENSP00000245479,9606.ENSP00000283921,9606.ENSP00000290295,9606.ENSP00000325546,9606.ENSP00000343619,9606.ENSP00000497112	GLI1,SOX9,HOXA10,HOXB13,PLAG1,HOXA9,HOXA13
GO:0007420	Brain development	21	775	0.6	9.49e-06	9606.ENSP00000228682,9606.ENSP00000234198,9606.ENSP00000307208,9606.ENSP00000323588,9606.ENSP00000323880,9606.ENSP00000329170,9606.ENSP00000330190,9606.ENSP00000330218,9606.ENSP00000342931,9606.ENSP00000350844,9606.ENSP00000355001,9606.ENSP00000359567,9606.ENSP00000360811,9606.ENSP00000362588,9606.ENSP00000377721,9606.ENSP00000383909,9606.ENSP00000482169,9606.ENSP00000484803,9606.ENSP00000492024,…	GLI1,DLX2,BPTF,SOX2,FOXJ1,POU3F2,POU6F1,SOX1,POU1F1,PAX5,POU3F3,SOX3,LHX3,PBX3,NR2F2,DMRTA2,NEFL,FOXP1,PAX6,POU3F4,DLX5
GO:0045664	Regulation of neuron differentiation	11	194	0.92	1.51e-05	9606.ENSP00000234198,9606.ENSP00000245479,9606.ENSP00000262965,9606.ENSP00000290759,9606.ENSP00000295886,9606.ENSP00000311816,9606.ENSP00000323588,9606.ENSP00000359567,9606.ENSP00000381382,9606.ENSP00000388940,9606.ENSP00000492024	DLX2,SOX9,TCF3,ISL2,NKX6-1,REST,SOX2,SOX3,TCF4,TCF12,PAX6
GO:0030326	Embryonic limb morphogenesis	9	120	1.04	2.3e-05	9606.ENSP00000249501,9606.ENSP00000283921,9606.ENSP00000307321,9606.ENSP00000338157,9606.ENSP00000343619,9606.ENSP00000360493,9606.ENSP00000430432,9606.ENSP00000497112,9606.ENSP00000498116	HOXD10,HOXA10,HOXC10,ZBTB16,HOXA9,RUNX2,HDAC2,HOXA13,DLX5
GO:0006325	Chromatin organization	18	612	0.63	2.61e-05	9606.ENSP00000227163,9606.ENSP00000245479,9606.ENSP00000262238,9606.ENSP00000263253,9606.ENSP00000264674,9606.ENSP00000307208,9606.ENSP00000308944,9606.ENSP00000323588,9606.ENSP00000323670,9606.ENSP00000330218,9606.ENSP00000337332,9606.ENSP00000339992,9606.ENSP00000344782,9606.ENSP00000365380,9606.ENSP00000430432,9606.ENSP00000439120,9606.ENSP00000482613,9606.ENSP00000492024	SPI1,SOX9,YY1,EP300,MECOM,BPTF,HLTF,SOX2,ZBTB7A,SOX1,SIRT6,MYB,GFI1B,FOXP3,HDAC2,NFE2,HMGN3,PAX6
GO:0014070	Response to organic cyclic compound	21	861	0.55	4.98e-05	9606.ENSP00000226574,9606.ENSP00000245787,9606.ENSP00000245919,9606.ENSP00000283921,9606.ENSP00000290295,9606.ENSP00000305422,9606.ENSP00000311816,9606.ENSP00000312987,9606.ENSP00000343619,9606.ENSP00000354855,9606.ENSP00000360493,9606.ENSP00000365380,9606.ENSP00000368014,9606.ENSP00000370421,9606.ENSP00000377721,9606.ENSP00000385523,9606.ENSP00000419692,9606.ENSP00000430432,9606.ENSP00000482169,…	NFKB1,INSIG2,FOSB,HOXA10,HOXB13,CEBPB,REST,HNF4A,HOXA9,NFE2L1,RUNX2,FOXP3,PAX4,PDX1,NR2F2,PPARA,RXRA,HDAC2,NEFL,FOXP1,HOXA13
GO:0009719	Response to endogenous stimulus	27	1363	0.46	5.59e-05	9606.ENSP00000216037,9606.ENSP00000226574,9606.ENSP00000227163,9606.ENSP00000245479,9606.ENSP00000245787,9606.ENSP00000245919,9606.ENSP00000259915,9606.ENSP00000262238,9606.ENSP00000263253,9606.ENSP00000283921,9606.ENSP00000295886,9606.ENSP00000302630,9606.ENSP00000305422,9606.ENSP00000311816,9606.ENSP00000312987,9606.ENSP00000329357,9606.ENSP00000332973,9606.ENSP00000360493,9606.ENSP00000370421,…	XBP1,NFKB1,SPI1,SOX9,INSIG2,FOSB,POU5F1,YY1,EP300,HOXA10,NKX6-1,ONECUT1,CEBPB,REST,HNF4A,SP1,SMAD3,RUNX2,PDX1,PPARA,DLX3,SOX5,RXRA,HDAC2,CITED2,NEFL,DLX5
GO:0021521	Ventral spinal cord interneuron specification	4	7	1.92	5.82e-05	9606.ENSP00000190165,9606.ENSP00000330218,9606.ENSP00000360811,9606.ENSP00000436881	DMRT3,SOX1,LHX3,DBX1
GO:0032332	Positive regulation of chondrocyte differentiation	5	20	1.56	5.82e-05	9606.ENSP00000245479,9606.ENSP00000332973,9606.ENSP00000338157,9606.ENSP00000360493,9606.ENSP00000398273	SOX9,SMAD3,ZBTB16,RUNX2,SOX5
GO:0090596	Sensory organ morphogenesis	12	276	0.8	5.82e-05	9606.ENSP00000245479,9606.ENSP00000245787,9606.ENSP00000262238,9606.ENSP00000304286,9606.ENSP00000311816,9606.ENSP00000330218,9606.ENSP00000430432,9606.ENSP00000444198,9606.ENSP00000492024,9606.ENSP00000495996,9606.ENSP00000496415,9606.ENSP00000498116	SOX9,INSIG2,YY1,FOXI1,REST,SOX1,HDAC2,CITED2,PAX6,POU3F4,FOXF2,DLX5
GO:1902894	Negative regulation of miRNA transcription	5	20	1.56	5.82e-05	9606.ENSP00000245479,9606.ENSP00000259915,9606.ENSP00000262238,9606.ENSP00000311816,9606.ENSP00000385523	SOX9,POU5F1,YY1,REST,PPARA
GO:1901576	Organic substance biosynthetic process	38	2438	0.36	7.14e-05	9606.ENSP00000216037,9606.ENSP00000226574,9606.ENSP00000245479,9606.ENSP00000245787,9606.ENSP00000245919,9606.ENSP00000262319,9606.ENSP00000263253,9606.ENSP00000263620,9606.ENSP00000264157,9606.ENSP00000281437,9606.ENSP00000291582,9606.ENSP00000295886,9606.ENSP00000305422,9606.ENSP00000308944,9606.ENSP00000309439,9606.ENSP00000312631,9606.ENSP00000312987,9606.ENSP00000323670,9606.ENSP00000325546,…	XBP1,NFKB1,SOX9,INSIG2,FOSB,TELO2,EP300,ARID3A,CCNT2,BARX2,AIRE,NKX6-1,CEBPB,HLTF,HOXB9,INSM1,HNF4A,ZBTB7A,PLAG1,FOXL1,SIRT6,HOXA9,ATF3,PAX5,BDP1,ELF3,NFE2L1,FOXP3,RREB1,PDX1,GTF2A2,PPARA,SOX5,RXRA,MEF2A,PAX6,POU3F4,HOXA13
GO:0062014	Negative regulation of small molecule metabolic process	8	104	1.05	8.5e-05	9606.ENSP00000226574,9606.ENSP00000245479,9606.ENSP00000245787,9606.ENSP00000263253,9606.ENSP00000294702,9606.ENSP00000311816,9606.ENSP00000337332,9606.ENSP00000385523	NFKB1,SOX9,INSIG2,EP300,GFI1,REST,SIRT6,PPARA
GO:0042113	B cell activation	10	189	0.89	9.43e-05	9606.ENSP00000227163,9606.ENSP00000262238,9606.ENSP00000262965,9606.ENSP00000263253,9606.ENSP00000286639,9606.ENSP00000302630,9606.ENSP00000323670,9606.ENSP00000350844,9606.ENSP00000365380,9606.ENSP00000466022	SPI1,YY1,TCF3,EP300,BATF,ONECUT1,ZBTB7A,PAX5,FOXP3,CEBPG
GO:0001655	Urogenital system development	13	347	0.74	9.55e-05	9606.ENSP00000228682,9606.ENSP00000244745,9606.ENSP00000245479,9606.ENSP00000283921,9606.ENSP00000290295,9606.ENSP00000323880,9606.ENSP00000325546,9606.ENSP00000332973,9606.ENSP00000338157,9606.ENSP00000338290,9606.ENSP00000343619,9606.ENSP00000355001,9606.ENSP00000497112	GLI1,SOX4,SOX9,HOXA10,HOXB13,FOXJ1,PLAG1,SMAD3,ZBTB16,GZF1,HOXA9,POU3F3,HOXA13
GO:0021520	Spinal cord motor neuron cell fate specification	4	9	1.81	0.00012	9606.ENSP00000249501,9606.ENSP00000290759,9606.ENSP00000307321,9606.ENSP00000360811	HOXD10,ISL2,HOXC10,LHX3
GO:0045665	Negative regulation of neuron differentiation	7	75	1.13	0.00012	9606.ENSP00000234198,9606.ENSP00000245479,9606.ENSP00000290759,9606.ENSP00000311816,9606.ENSP00000323588,9606.ENSP00000359567,9606.ENSP00000492024	DLX2,SOX9,ISL2,REST,SOX2,SOX3,PAX6
GO:0001775	Cell activation	18	693	0.58	0.00013	9606.ENSP00000227163,9606.ENSP00000244745,9606.ENSP00000262238,9606.ENSP00000262965,9606.ENSP00000263253,9606.ENSP00000286639,9606.ENSP00000291582,9606.ENSP00000302630,9606.ENSP00000305422,9606.ENSP00000323670,9606.ENSP00000332973,9606.ENSP00000343619,9606.ENSP00000350844,9606.ENSP00000355870,9606.ENSP00000360493,9606.ENSP00000365380,9606.ENSP00000466022,9606.ENSP00000484803	SPI1,SOX4,YY1,TCF3,EP300,BATF,AIRE,ONECUT1,CEBPB,ZBTB7A,SMAD3,HOXA9,PAX5,HLX,RUNX2,FOXP3,CEBPG,FOXP1
GO:0007507	Heart development	16	548	0.63	0.00013	9606.ENSP00000231121,9606.ENSP00000244745,9606.ENSP00000245479,9606.ENSP00000259915,9606.ENSP00000263253,9606.ENSP00000311816,9606.ENSP00000323880,9606.ENSP00000326272,9606.ENSP00000330190,9606.ENSP00000332973,9606.ENSP00000337332,9606.ENSP00000341815,9606.ENSP00000385523,9606.ENSP00000444198,9606.ENSP00000453095,9606.ENSP00000497112	HAND1,SOX4,SOX9,POU5F1,EP300,REST,FOXJ1,FOXL1,POU6F1,SMAD3,SIRT6,SOX18,PPARA,CITED2,MEF2A,HOXA13
GO:0006139	Nucleobase-containing compound metabolic process	40	2722	0.33	0.00014	9606.ENSP00000216037,9606.ENSP00000226574,9606.ENSP00000245479,9606.ENSP00000245919,9606.ENSP00000262238,9606.ENSP00000262319,9606.ENSP00000262965,9606.ENSP00000263253,9606.ENSP00000263620,9606.ENSP00000264157,9606.ENSP00000281437,9606.ENSP00000286639,9606.ENSP00000291582,9606.ENSP00000295886,9606.ENSP00000297338,9606.ENSP00000305422,9606.ENSP00000308944,9606.ENSP00000309439,9606.ENSP00000312987,…	XBP1,NFKB1,SOX9,FOSB,YY1,TELO2,TCF3,EP300,ARID3A,CCNT2,BARX2,BATF,AIRE,NKX6-1,RAD21,CEBPB,HLTF,HOXB9,HNF4A,ZBTB7A,PLAG1,FOXK1,SMAD3,SIRT6,HOXA9,PAX5,BDP1,ELF3,CDC5L,FOXP3,RREB1,PDX1,GTF2A2,SOX5,RXRA,MEF2A,CEBPG,PAX6,POU3F4,HOXA13
GO:0006725	Cellular aromatic compound metabolic process	42	2936	0.32	0.00014	9606.ENSP00000216037,9606.ENSP00000226574,9606.ENSP00000245479,9606.ENSP00000245919,9606.ENSP00000262238,9606.ENSP00000262319,9606.ENSP00000262965,9606.ENSP00000263253,9606.ENSP00000263620,9606.ENSP00000264157,9606.ENSP00000281437,9606.ENSP00000286639,9606.ENSP00000291582,9606.ENSP00000295886,9606.ENSP00000297338,9606.ENSP00000305422,9606.ENSP00000308944,9606.ENSP00000309439,9606.ENSP00000312631,…	XBP1,NFKB1,SOX9,FOSB,YY1,TELO2,TCF3,EP300,ARID3A,CCNT2,BARX2,BATF,AIRE,NKX6-1,RAD21,CEBPB,HLTF,HOXB9,INSM1,HNF4A,ZBTB7A,PLAG1,FOXK1,SMAD3,SIRT6,HOXA9,PAX5,BDP1,ELF3,NFE2L1,CDC5L,FOXP3,RREB1,PDX1,GTF2A2,SOX5,RXRA,MEF2A,CEBPG,PAX6,POU3F4,HOXA13
GO:0003310	Pancreatic A cell differentiation	4	10	1.77	0.00016	9606.ENSP00000295886,9606.ENSP00000302630,9606.ENSP00000312631,9606.ENSP00000492024	NKX6-1,ONECUT1,INSM1,PAX6
GO:0071310	Cellular response to organic substance	33	2019	0.38	0.00016	9606.ENSP00000216037,9606.ENSP00000226574,9606.ENSP00000227163,9606.ENSP00000244745,9606.ENSP00000245479,9606.ENSP00000245787,9606.ENSP00000245919,9606.ENSP00000259915,9606.ENSP00000262238,9606.ENSP00000263253,9606.ENSP00000294702,9606.ENSP00000295886,9606.ENSP00000302630,9606.ENSP00000305422,9606.ENSP00000311816,9606.ENSP00000312987,9606.ENSP00000329170,9606.ENSP00000329357,9606.ENSP00000330218,…	XBP1,NFKB1,SPI1,SOX4,SOX9,INSIG2,FOSB,POU5F1,YY1,EP300,GFI1,NKX6-1,ONECUT1,CEBPB,REST,HNF4A,POU3F2,SP1,SOX1,SMAD3,ATF3,NFE2L1,RUNX2,ZNF35,PPARA,DLX3,SOX5,RXRA,HDAC2,CITED2,FOXP1,PAX6,DLX5
GO:1901360	Organic cyclic compound metabolic process	44	3181	0.3	0.00017	9606.ENSP00000216037,9606.ENSP00000226574,9606.ENSP00000245479,9606.ENSP00000245787,9606.ENSP00000245919,9606.ENSP00000262238,9606.ENSP00000262319,9606.ENSP00000262965,9606.ENSP00000263253,9606.ENSP00000263620,9606.ENSP00000264157,9606.ENSP00000281437,9606.ENSP00000286639,9606.ENSP00000291582,9606.ENSP00000295886,9606.ENSP00000297338,9606.ENSP00000305422,9606.ENSP00000308944,9606.ENSP00000309439,…	XBP1,NFKB1,SOX9,INSIG2,FOSB,YY1,TELO2,TCF3,EP300,ARID3A,CCNT2,BARX2,BATF,AIRE,NKX6-1,RAD21,CEBPB,HLTF,HOXB9,INSM1,HNF4A,ZBTB7A,PLAG1,FOXK1,SMAD3,SIRT6,HOXA9,PAX5,BDP1,ELF3,NFE2L1,SOAT1,CDC5L,FOXP3,RREB1,PDX1,GTF2A2,SOX5,RXRA,MEF2A,CEBPG,PAX6,POU3F4,HOXA13
GO:1901700	Response to oxygen-containing compound	28	1547	0.42	0.00017	9606.ENSP00000216037,9606.ENSP00000226574,9606.ENSP00000227163,9606.ENSP00000244745,9606.ENSP00000245479,9606.ENSP00000245787,9606.ENSP00000245919,9606.ENSP00000283921,9606.ENSP00000290295,9606.ENSP00000294702,9606.ENSP00000295886,9606.ENSP00000305422,9606.ENSP00000312987,9606.ENSP00000329357,9606.ENSP00000343619,9606.ENSP00000354855,9606.ENSP00000360493,9606.ENSP00000365380,9606.ENSP00000368014,…	XBP1,NFKB1,SPI1,SOX4,SOX9,INSIG2,FOSB,HOXA10,HOXB13,GFI1,NKX6-1,CEBPB,HNF4A,SP1,HOXA9,NFE2L1,RUNX2,FOXP3,PAX4,PDX1,NR2F2,ZNF35,PPARA,RXRA,HDAC2,NEFL,FOXP1,HOXA13
GO:0008285	Negative regulation of cell population proliferation	18	713	0.57	0.00019	9606.ENSP00000244745,9606.ENSP00000245479,9606.ENSP00000305422,9606.ENSP00000311816,9606.ENSP00000312631,9606.ENSP00000312987,9606.ENSP00000316842,9606.ENSP00000323588,9606.ENSP00000323880,9606.ENSP00000332973,9606.ENSP00000337332,9606.ENSP00000338157,9606.ENSP00000342931,9606.ENSP00000365380,9606.ENSP00000370421,9606.ENSP00000377721,9606.ENSP00000444198,9606.ENSP00000492024	SOX4,SOX9,CEBPB,REST,INSM1,HNF4A,SIX5,SOX2,FOXJ1,SMAD3,SIRT6,ZBTB16,POU1F1,FOXP3,PDX1,NR2F2,CITED2,PAX6
GO:0051090	Regulation of DNA-binding transcription factor activity	14	436	0.67	0.00019	9606.ENSP00000227163,9606.ENSP00000228682,9606.ENSP00000231121,9606.ENSP00000256495,9606.ENSP00000262965,9606.ENSP00000263253,9606.ENSP00000294702,9606.ENSP00000295886,9606.ENSP00000323670,9606.ENSP00000323880,9606.ENSP00000332973,9606.ENSP00000365380,9606.ENSP00000430432,9606.ENSP00000466022	SPI1,GLI1,HAND1,BHLHE40,TCF3,EP300,GFI1,NKX6-1,ZBTB7A,FOXJ1,SMAD3,FOXP3,HDAC2,CEBPG
GO:0030099	Myeloid cell differentiation	11	263	0.79	0.00022	9606.ENSP00000227163,9606.ENSP00000263253,9606.ENSP00000286639,9606.ENSP00000294339,9606.ENSP00000305422,9606.ENSP00000323670,9606.ENSP00000338157,9606.ENSP00000339992,9606.ENSP00000444198,9606.ENSP00000466022,9606.ENSP00000484803	SPI1,EP300,BATF,TAL1,CEBPB,ZBTB7A,ZBTB16,MYB,CITED2,CEBPG,FOXP1
GO:0046483	Heterocycle metabolic process	41	2891	0.32	0.00023	9606.ENSP00000216037,9606.ENSP00000226574,9606.ENSP00000245479,9606.ENSP00000245919,9606.ENSP00000262238,9606.ENSP00000262319,9606.ENSP00000262965,9606.ENSP00000263253,9606.ENSP00000263620,9606.ENSP00000264157,9606.ENSP00000281437,9606.ENSP00000286639,9606.ENSP00000291582,9606.ENSP00000295886,9606.ENSP00000297338,9606.ENSP00000305422,9606.ENSP00000308944,9606.ENSP00000309439,9606.ENSP00000312987,…	XBP1,NFKB1,SOX9,FOSB,YY1,TELO2,TCF3,EP300,ARID3A,CCNT2,BARX2,BATF,AIRE,NKX6-1,RAD21,CEBPB,HLTF,HOXB9,HNF4A,ZBTB7A,PLAG1,FOXK1,SMAD3,SIRT6,HOXA9,PAX5,BDP1,ELF3,NFE2L1,CDC5L,FOXP3,RREB1,PDX1,GTF2A2,SOX5,RXRA,MEF2A,CEBPG,PAX6,POU3F4,HOXA13
GO:0051101	Regulation of DNA binding	8	124	0.97	0.00026	9606.ENSP00000231121,9606.ENSP00000263253,9606.ENSP00000311816,9606.ENSP00000323670,9606.ENSP00000370421,9606.ENSP00000430432,9606.ENSP00000466022,9606.ENSP00000492024	HAND1,EP300,REST,ZBTB7A,PDX1,HDAC2,CEBPG,PAX6
GO:0021522	Spinal cord motor neuron differentiation	5	30	1.39	0.00029	9606.ENSP00000244745,9606.ENSP00000249501,9606.ENSP00000290759,9606.ENSP00000307321,9606.ENSP00000360811	SOX4,HOXD10,ISL2,HOXC10,LHX3
GO:0002009	Morphogenesis of an epithelium	14	457	0.65	0.00032	9606.ENSP00000222726,9606.ENSP00000231121,9606.ENSP00000244745,9606.ENSP00000245479,9606.ENSP00000290295,9606.ENSP00000291582,9606.ENSP00000332973,9606.ENSP00000338290,9606.ENSP00000341815,9606.ENSP00000370421,9606.ENSP00000389870,9606.ENSP00000444198,9606.ENSP00000496415,9606.ENSP00000497112	HOXA5,HAND1,SOX4,SOX9,HOXB13,AIRE,SMAD3,GZF1,SOX18,PDX1,DLX3,CITED2,FOXF2,HOXA13
GO:0030879	Mammary gland development	8	128	0.96	0.00032	9606.ENSP00000222726,9606.ENSP00000226574,9606.ENSP00000245479,9606.ENSP00000305422,9606.ENSP00000309439,9606.ENSP00000343619,9606.ENSP00000344285,9606.ENSP00000352673	HOXA5,NFKB1,SOX9,CEBPB,HOXB9,HOXA9,BSX,ELF3
GO:0060563	Neuroepithelial cell differentiation	5	31	1.37	0.00032	9606.ENSP00000244745,9606.ENSP00000312631,9606.ENSP00000329170,9606.ENSP00000360811,9606.ENSP00000389870	SOX4,INSM1,POU3F2,LHX3,DLX3
GO:0090092	Regulation of transmembrane receptor protein serine/threonine kinase signaling pathway	11	275	0.77	0.00032	9606.ENSP00000216037,9606.ENSP00000259915,9606.ENSP00000263253,9606.ENSP00000302630,9606.ENSP00000323670,9606.ENSP00000332973,9606.ENSP00000371711,9606.ENSP00000385523,9606.ENSP00000430432,9606.ENSP00000444198,9606.ENSP00000497112	XBP1,POU5F1,EP300,ONECUT1,ZBTB7A,SMAD3,DMRT1,PPARA,HDAC2,CITED2,HOXA13
GO:0140467	Integrated stress response signaling	5	31	1.37	0.00032	9606.ENSP00000286639,9606.ENSP00000305422,9606.ENSP00000354855,9606.ENSP00000439120,9606.ENSP00000466022	BATF,CEBPB,NFE2L1,NFE2,CEBPG
GO:0030183	B cell differentiation	8	129	0.96	0.00033	9606.ENSP00000227163,9606.ENSP00000262238,9606.ENSP00000262965,9606.ENSP00000263253,9606.ENSP00000302630,9606.ENSP00000323670,9606.ENSP00000350844,9606.ENSP00000466022	SPI1,YY1,TCF3,EP300,ONECUT1,ZBTB7A,PAX5,CEBPG
GO:0002262	Myeloid cell homeostasis	8	130	0.95	0.00035	9606.ENSP00000227163,9606.ENSP00000294339,9606.ENSP00000323670,9606.ENSP00000339992,9606.ENSP00000365380,9606.ENSP00000420009,9606.ENSP00000444198,9606.ENSP00000466022	SPI1,TAL1,ZBTB7A,MYB,FOXP3,HOXB6,CITED2,CEBPG
GO:0048863	Stem cell differentiation	9	183	0.86	0.00049	9606.ENSP00000245479,9606.ENSP00000286639,9606.ENSP00000311816,9606.ENSP00000341815,9606.ENSP00000360493,9606.ENSP00000370408,9606.ENSP00000370421,9606.ENSP00000383909,9606.ENSP00000444198	SOX9,BATF,REST,SOX18,RUNX2,CDX2,PDX1,DMRTA2,CITED2
GO:0071495	Cellular response to endogenous stimulus	22	1103	0.46	0.00052	9606.ENSP00000216037,9606.ENSP00000226574,9606.ENSP00000227163,9606.ENSP00000245479,9606.ENSP00000245787,9606.ENSP00000245919,9606.ENSP00000259915,9606.ENSP00000295886,9606.ENSP00000302630,9606.ENSP00000305422,9606.ENSP00000311816,9606.ENSP00000312987,9606.ENSP00000329357,9606.ENSP00000332973,9606.ENSP00000360493,9606.ENSP00000385523,9606.ENSP00000389870,9606.ENSP00000398273,9606.ENSP00000419692,…	XBP1,NFKB1,SPI1,SOX9,INSIG2,FOSB,POU5F1,NKX6-1,ONECUT1,CEBPB,REST,HNF4A,SP1,SMAD3,RUNX2,PPARA,DLX3,SOX5,RXRA,HDAC2,CITED2,DLX5
GO:0017015	Regulation of transforming growth factor beta receptor signaling pathway	8	140	0.92	0.00057	9606.ENSP00000216037,9606.ENSP00000263253,9606.ENSP00000302630,9606.ENSP00000323670,9606.ENSP00000332973,9606.ENSP00000385523,9606.ENSP00000430432,9606.ENSP00000444198	XBP1,EP300,ONECUT1,ZBTB7A,SMAD3,PPARA,HDAC2,CITED2
GO:0044249	Cellular biosynthetic process	35	2362	0.33	0.00057	9606.ENSP00000216037,9606.ENSP00000226574,9606.ENSP00000245479,9606.ENSP00000245919,9606.ENSP00000262319,9606.ENSP00000263253,9606.ENSP00000263620,9606.ENSP00000264157,9606.ENSP00000281437,9606.ENSP00000291582,9606.ENSP00000295886,9606.ENSP00000305422,9606.ENSP00000308944,9606.ENSP00000309439,9606.ENSP00000312631,9606.ENSP00000312987,9606.ENSP00000323670,9606.ENSP00000325546,9606.ENSP00000326272,…	XBP1,NFKB1,SOX9,FOSB,TELO2,EP300,ARID3A,CCNT2,BARX2,AIRE,NKX6-1,CEBPB,HLTF,HOXB9,INSM1,HNF4A,ZBTB7A,PLAG1,FOXL1,SIRT6,HOXA9,PAX5,BDP1,ELF3,NFE2L1,FOXP3,RREB1,PDX1,GTF2A2,SOX5,RXRA,MEF2A,PAX6,POU3F4,HOXA13
GO:0034101	Erythrocyte homeostasis	7	102	1	0.00069	9606.ENSP00000227163,9606.ENSP00000294339,9606.ENSP00000323670,9606.ENSP00000339992,9606.ENSP00000420009,9606.ENSP00000444198,9606.ENSP00000466022	SPI1,TAL1,ZBTB7A,MYB,HOXB6,CITED2,CEBPG
GO:0048729	Tissue morphogenesis	15	565	0.59	0.0007	9606.ENSP00000222726,9606.ENSP00000231121,9606.ENSP00000244745,9606.ENSP00000245479,9606.ENSP00000290295,9606.ENSP00000291582,9606.ENSP00000326272,9606.ENSP00000332973,9606.ENSP00000338290,9606.ENSP00000341815,9606.ENSP00000370421,9606.ENSP00000389870,9606.ENSP00000444198,9606.ENSP00000496415,9606.ENSP00000497112	HOXA5,HAND1,SOX4,SOX9,HOXB13,AIRE,FOXL1,SMAD3,GZF1,SOX18,PDX1,DLX3,CITED2,FOXF2,HOXA13
GO:0006338	Chromatin remodeling	11	303	0.72	0.00073	9606.ENSP00000245479,9606.ENSP00000262238,9606.ENSP00000307208,9606.ENSP00000308944,9606.ENSP00000323670,9606.ENSP00000337332,9606.ENSP00000339992,9606.ENSP00000365380,9606.ENSP00000430432,9606.ENSP00000439120,9606.ENSP00000492024	SOX9,YY1,BPTF,HLTF,ZBTB7A,SIRT6,MYB,FOXP3,HDAC2,NFE2,PAX6
GO:0071396	Cellular response to lipid	14	502	0.61	0.00082	9606.ENSP00000216037,9606.ENSP00000226574,9606.ENSP00000227163,9606.ENSP00000245479,9606.ENSP00000245787,9606.ENSP00000294702,9606.ENSP00000305422,9606.ENSP00000311816,9606.ENSP00000312987,9606.ENSP00000354855,9606.ENSP00000379368,9606.ENSP00000385523,9606.ENSP00000419692,9606.ENSP00000430432	XBP1,NFKB1,SPI1,SOX9,INSIG2,GFI1,CEBPB,REST,HNF4A,NFE2L1,ZNF35,PPARA,RXRA,HDAC2
GO:0035136	Forelimb morphogenesis	5	39	1.27	0.00083	9606.ENSP00000249501,9606.ENSP00000338157,9606.ENSP00000343619,9606.ENSP00000360493,9606.ENSP00000497112	HOXD10,ZBTB16,HOXA9,RUNX2,HOXA13
GO:0051276	Chromosome organization	20	968	0.48	0.00083	9606.ENSP00000227163,9606.ENSP00000245479,9606.ENSP00000262238,9606.ENSP00000262319,9606.ENSP00000263253,9606.ENSP00000264674,9606.ENSP00000297338,9606.ENSP00000307208,9606.ENSP00000308944,9606.ENSP00000323588,9606.ENSP00000323670,9606.ENSP00000330218,9606.ENSP00000337332,9606.ENSP00000339992,9606.ENSP00000344782,9606.ENSP00000365380,9606.ENSP00000430432,9606.ENSP00000439120,9606.ENSP00000482613,…	SPI1,SOX9,YY1,TELO2,EP300,MECOM,RAD21,BPTF,HLTF,SOX2,ZBTB7A,SOX1,SIRT6,MYB,GFI1B,FOXP3,HDAC2,NFE2,HMGN3,PAX6
GO:0001890	Placenta development	8	149	0.89	0.00084	9606.ENSP00000231121,9606.ENSP00000305422,9606.ENSP00000307208,9606.ENSP00000360811,9606.ENSP00000370408,9606.ENSP00000377721,9606.ENSP00000389870,9606.ENSP00000444198	HAND1,CEBPB,BPTF,LHX3,CDX2,NR2F2,DLX3,CITED2
GO:0030856	Regulation of epithelial cell differentiation	8	149	0.89	0.00084	9606.ENSP00000162391,9606.ENSP00000245479,9606.ENSP00000295886,9606.ENSP00000305422,9606.ENSP00000323880,9606.ENSP00000354855,9606.ENSP00000368014,9606.ENSP00000492024	FOXJ2,SOX9,NKX6-1,CEBPB,FOXJ1,NFE2L1,PAX4,PAX6
GO:0048839	Inner ear development	9	201	0.82	0.00095	9606.ENSP00000245479,9606.ENSP00000245787,9606.ENSP00000304286,9606.ENSP00000311816,9606.ENSP00000323588,9606.ENSP00000360811,9606.ENSP00000495996,9606.ENSP00000497112,9606.ENSP00000498116	SOX9,INSIG2,FOXI1,REST,SOX2,LHX3,POU3F4,HOXA13,DLX5
GO:0048872	Homeostasis of number of cells	10	256	0.76	0.00098	9606.ENSP00000227163,9606.ENSP00000244745,9606.ENSP00000245479,9606.ENSP00000294339,9606.ENSP00000323670,9606.ENSP00000339992,9606.ENSP00000365380,9606.ENSP00000420009,9606.ENSP00000444198,9606.ENSP00000466022	SPI1,SOX4,SOX9,TAL1,ZBTB7A,MYB,FOXP3,HOXB6,CITED2,CEBPG
GO:0002376	Immune system process	32	2121	0.34	0.001	9606.ENSP00000216037,9606.ENSP00000227163,9606.ENSP00000244745,9606.ENSP00000253968,9606.ENSP00000262238,9606.ENSP00000262965,9606.ENSP00000263253,9606.ENSP00000264674,9606.ENSP00000286639,9606.ENSP00000291582,9606.ENSP00000294339,9606.ENSP00000294702,9606.ENSP00000302630,9606.ENSP00000305422,9606.ENSP00000311816,9606.ENSP00000323670,9606.ENSP00000323880,9606.ENSP00000326272,9606.ENSP00000332973,…	XBP1,SPI1,SOX4,BARX1,YY1,TCF3,EP300,MECOM,BATF,AIRE,TAL1,GFI1,ONECUT1,CEBPB,REST,ZBTB7A,FOXJ1,FOXL1,SMAD3,ZBTB16,MYB,HOXA9,PAX5,HLX,RUNX2,FOXP3,TCF12,HOXB6,POU2F2,CITED2,CEBPG,FOXP1
GO:0001654	Eye development	12	382	0.66	0.0011	9606.ENSP00000245479,9606.ENSP00000262238,9606.ENSP00000316842,9606.ENSP00000323588,9606.ENSP00000330218,9606.ENSP00000332973,9606.ENSP00000362588,9606.ENSP00000368014,9606.ENSP00000430432,9606.ENSP00000444198,9606.ENSP00000492024,9606.ENSP00000496415	SOX9,YY1,SIX5,SOX2,SOX1,SMAD3,PBX3,PAX4,HDAC2,CITED2,PAX6,FOXF2
GO:0002066	Columnar/cuboidal epithelial cell development	5	42	1.24	0.0011	9606.ENSP00000222726,9606.ENSP00000295886,9606.ENSP00000312631,9606.ENSP00000312987,9606.ENSP00000492024	HOXA5,NKX6-1,INSM1,HNF4A,PAX6
GO:0007178	Transmembrane receptor protein serine/threonine kinase signaling pathway	9	206	0.8	0.0011	9606.ENSP00000227163,9606.ENSP00000259915,9606.ENSP00000302630,9606.ENSP00000312987,9606.ENSP00000332973,9606.ENSP00000360493,9606.ENSP00000389870,9606.ENSP00000444198,9606.ENSP00000498116	SPI1,POU5F1,ONECUT1,HNF4A,SMAD3,RUNX2,DLX3,CITED2,DLX5
GO:0033574	Response to testosterone	5	42	1.24	0.0011	9606.ENSP00000283921,9606.ENSP00000290295,9606.ENSP00000343619,9606.ENSP00000484803,9606.ENSP00000497112	HOXA10,HOXB13,HOXA9,FOXP1,HOXA13
GO:0050679	Positive regulation of epithelial cell proliferation	9	207	0.8	0.0012	9606.ENSP00000216037,9606.ENSP00000245479,9606.ENSP00000329357,9606.ENSP00000337332,9606.ENSP00000355870,9606.ENSP00000360493,9606.ENSP00000369270,9606.ENSP00000370421,9606.ENSP00000498116	XBP1,SOX9,SP1,SIRT6,HLX,RUNX2,RREB1,PDX1,DLX5
GO:0061515	Myeloid cell development	6	74	1.07	0.0012	9606.ENSP00000263253,9606.ENSP00000305422,9606.ENSP00000323670,9606.ENSP00000339992,9606.ENSP00000444198,9606.ENSP00000484803	EP300,CEBPB,ZBTB7A,MYB,CITED2,FOXP1
GO:0030111	Regulation of Wnt signaling pathway	11	326	0.69	0.0013	9606.ENSP00000226574,9606.ENSP00000228682,9606.ENSP00000244745,9606.ENSP00000245479,9606.ENSP00000253968,9606.ENSP00000259915,9606.ENSP00000314080,9606.ENSP00000323588,9606.ENSP00000326272,9606.ENSP00000332973,9606.ENSP00000498116	NFKB1,GLI1,SOX4,SOX9,BARX1,POU5F1,HIC1,SOX2,FOXL1,SMAD3,DLX5
GO:0045346	Regulation of MHC class II biosynthetic process	4	20	1.47	0.0013	9606.ENSP00000216037,9606.ENSP00000227163,9606.ENSP00000290524,9606.ENSP00000430432	XBP1,SPI1,RFX5,HDAC2
GO:0045637	Regulation of myeloid cell differentiation	9	214	0.79	0.0014	9606.ENSP00000222726,9606.ENSP00000227163,9606.ENSP00000239144,9606.ENSP00000294339,9606.ENSP00000305422,9606.ENSP00000338157,9606.ENSP00000339992,9606.ENSP00000343619,9606.ENSP00000484803	HOXA5,SPI1,HOXB8,TAL1,CEBPB,ZBTB16,MYB,HOXA9,FOXP1
GO:0001714	Endodermal cell fate specification	3	6	1.86	0.0016	9606.ENSP00000229307,9606.ENSP00000259915,9606.ENSP00000323588	NANOG,POU5F1,SOX2
GO:0048866	Stem cell fate specification	3	6	1.86	0.0016	9606.ENSP00000245479,9606.ENSP00000341815,9606.ENSP00000383909	SOX9,SOX18,DMRTA2
GO:0060290	Transdifferentiation	3	6	1.86	0.0016	9606.ENSP00000312631,9606.ENSP00000332973,9606.ENSP00000370421	INSM1,SMAD3,PDX1
GO:0007530	Sex determination	4	22	1.42	0.0017	9606.ENSP00000245479,9606.ENSP00000359567,9606.ENSP00000371711,9606.ENSP00000444198	SOX9,SOX3,DMRT1,CITED2
GO:0051216	Cartilage development	8	167	0.84	0.0017	9606.ENSP00000222726,9606.ENSP00000231121,9606.ENSP00000234198,9606.ENSP00000245479,9606.ENSP00000281437,9606.ENSP00000338157,9606.ENSP00000360493,9606.ENSP00000398273	HOXA5,HAND1,DLX2,SOX9,BARX2,ZBTB16,RUNX2,SOX5
GO:0007492	Endoderm development	6	81	1.03	0.0018	9606.ENSP00000229307,9606.ENSP00000259915,9606.ENSP00000302630,9606.ENSP00000307208,9606.ENSP00000323588,9606.ENSP00000332973	NANOG,POU5F1,ONECUT1,BPTF,SOX2,SMAD3
GO:0030217	T cell differentiation	8	171	0.83	0.0019	9606.ENSP00000227163,9606.ENSP00000244745,9606.ENSP00000286639,9606.ENSP00000291582,9606.ENSP00000355870,9606.ENSP00000360493,9606.ENSP00000365380,9606.ENSP00000484803	SPI1,SOX4,BATF,AIRE,HLX,RUNX2,FOXP3,FOXP1
GO:0035094	Response to nicotine	5	48	1.18	0.0019	9606.ENSP00000226574,9606.ENSP00000295886,9606.ENSP00000370421,9606.ENSP00000385523,9606.ENSP00000430432	NFKB1,NKX6-1,PDX1,PPARA,HDAC2
GO:0051241	Negative regulation of multicellular organismal process	20	1035	0.45	0.0019	9606.ENSP00000162391,9606.ENSP00000222726,9606.ENSP00000226574,9606.ENSP00000227163,9606.ENSP00000234198,9606.ENSP00000245479,9606.ENSP00000262238,9606.ENSP00000295886,9606.ENSP00000307321,9606.ENSP00000311816,9606.ENSP00000323880,9606.ENSP00000332973,9606.ENSP00000355870,9606.ENSP00000365380,9606.ENSP00000377721,9606.ENSP00000385523,9606.ENSP00000430432,9606.ENSP00000444198,9606.ENSP00000484803,…	FOXJ2,HOXA5,NFKB1,SPI1,DLX2,SOX9,YY1,NKX6-1,HOXC10,REST,FOXJ1,SMAD3,HLX,FOXP3,NR2F2,PPARA,HDAC2,CITED2,FOXP1,PAX6
GO:0061448	Connective tissue development	9	222	0.77	0.0019	9606.ENSP00000216037,9606.ENSP00000222726,9606.ENSP00000231121,9606.ENSP00000234198,9606.ENSP00000245479,9606.ENSP00000281437,9606.ENSP00000338157,9606.ENSP00000360493,9606.ENSP00000398273	XBP1,HOXA5,HAND1,DLX2,SOX9,BARX2,ZBTB16,RUNX2,SOX5
GO:0009953	Dorsal/ventral pattern formation	6	83	1.02	0.002	9606.ENSP00000190165,9606.ENSP00000228682,9606.ENSP00000330218,9606.ENSP00000360811,9606.ENSP00000436881,9606.ENSP00000492024	DMRT3,GLI1,SOX1,LHX3,DBX1,PAX6
GO:0042475	Odontogenesis of dentin-containing tooth	6	83	1.02	0.002	9606.ENSP00000231121,9606.ENSP00000234198,9606.ENSP00000360493,9606.ENSP00000385523,9606.ENSP00000389870,9606.ENSP00000430432	HAND1,DLX2,RUNX2,PPARA,DLX3,HDAC2
GO:0043618	Regulation of transcription from RNA polymerase II promoter in response to stress	5	49	1.17	0.002	9606.ENSP00000216037,9606.ENSP00000305422,9606.ENSP00000344352,9606.ENSP00000354855,9606.ENSP00000444198	XBP1,CEBPB,ATF3,NFE2L1,CITED2
GO:1901522	Positive regulation of transcription from RNA polymerase II promoter involved in cellular response to chemical stimulus	4	23	1.4	0.002	9606.ENSP00000216037,9606.ENSP00000263253,9606.ENSP00000360493,9606.ENSP00000498116	XBP1,EP300,RUNX2,DLX5
GO:0010894	Negative regulation of steroid biosynthetic process	4	24	1.39	0.0022	9606.ENSP00000226574,9606.ENSP00000245787,9606.ENSP00000294702,9606.ENSP00000311816	NFKB1,INSIG2,GFI1,REST
GO:0043433	Negative regulation of DNA-binding transcription factor activity	8	174	0.83	0.0022	9606.ENSP00000227163,9606.ENSP00000231121,9606.ENSP00000256495,9606.ENSP00000294702,9606.ENSP00000323880,9606.ENSP00000365380,9606.ENSP00000430432,9606.ENSP00000466022	SPI1,HAND1,BHLHE40,GFI1,FOXJ1,FOXP3,HDAC2,CEBPG
GO:0001892	Embryonic placenta development	6	87	1	0.0025	9606.ENSP00000231121,9606.ENSP00000305422,9606.ENSP00000307208,9606.ENSP00000370408,9606.ENSP00000377721,9606.ENSP00000444198	HAND1,CEBPB,BPTF,CDX2,NR2F2,CITED2
GO:0036003	Positive regulation of transcription from RNA polymerase II promoter in response to stress	4	25	1.37	0.0025	9606.ENSP00000216037,9606.ENSP00000305422,9606.ENSP00000344352,9606.ENSP00000354855	XBP1,CEBPB,ATF3,NFE2L1
GO:0045580	Regulation of T cell differentiation	8	178	0.82	0.0025	9606.ENSP00000216037,9606.ENSP00000244745,9606.ENSP00000286639,9606.ENSP00000323880,9606.ENSP00000338157,9606.ENSP00000339992,9606.ENSP00000355870,9606.ENSP00000365380	XBP1,SOX4,BATF,FOXJ1,ZBTB16,MYB,HLX,FOXP3
GO:0055022	Negative regulation of cardiac muscle tissue growth	4	25	1.37	0.0025	9606.ENSP00000262238,9606.ENSP00000385523,9606.ENSP00000444198,9606.ENSP00000484803	YY1,PPARA,CITED2,FOXP1
GO:0035914	Skeletal muscle cell differentiation	5	54	1.13	0.0029	9606.ENSP00000281437,9606.ENSP00000344352,9606.ENSP00000350844,9606.ENSP00000383909,9606.ENSP00000444198	BARX2,ATF3,PAX5,DMRTA2,CITED2
GO:0042110	T cell activation	10	298	0.69	0.0029	9606.ENSP00000227163,9606.ENSP00000244745,9606.ENSP00000286639,9606.ENSP00000291582,9606.ENSP00000305422,9606.ENSP00000332973,9606.ENSP00000355870,9606.ENSP00000360493,9606.ENSP00000365380,9606.ENSP00000484803	SPI1,SOX4,BATF,AIRE,CEBPB,SMAD3,HLX,RUNX2,FOXP3,FOXP1
GO:0046620	Regulation of organ growth	6	90	0.99	0.0029	9606.ENSP00000228682,9606.ENSP00000262238,9606.ENSP00000355870,9606.ENSP00000385523,9606.ENSP00000444198,9606.ENSP00000484803	GLI1,YY1,HLX,PPARA,CITED2,FOXP1
GO:0060056	Mammary gland involution	3	8	1.74	0.0029	9606.ENSP00000226574,9606.ENSP00000344285,9606.ENSP00000352673	NFKB1,BSX,ELF3
GO:2000020	Positive regulation of male gonad development	3	8	1.74	0.0029	9606.ENSP00000245479,9606.ENSP00000371711,9606.ENSP00000444198	SOX9,DMRT1,CITED2
GO:2000630	Positive regulation of miRNA metabolic process	5	54	1.13	0.0029	9606.ENSP00000226574,9606.ENSP00000227163,9606.ENSP00000332973,9606.ENSP00000339992,9606.ENSP00000435233	NFKB1,SPI1,SMAD3,MYB,TEAD1
GO:2000677	Regulation of transcription regulatory region DNA binding	5	54	1.13	0.0029	9606.ENSP00000231121,9606.ENSP00000263253,9606.ENSP00000311816,9606.ENSP00000323670,9606.ENSP00000492024	HAND1,EP300,REST,ZBTB7A,PAX6
GO:2000739	Regulation of mesenchymal stem cell differentiation	3	8	1.74	0.0029	9606.ENSP00000245479,9606.ENSP00000311816,9606.ENSP00000398273	SOX9,REST,SOX5
GO:0045666	Positive regulation of neuron differentiation	6	91	0.98	0.003	9606.ENSP00000234198,9606.ENSP00000262965,9606.ENSP00000295886,9606.ENSP00000311816,9606.ENSP00000381382,9606.ENSP00000388940	DLX2,TCF3,NKX6-1,REST,TCF4,TCF12
GO:0070848	Response to growth factor	13	503	0.58	0.003	9606.ENSP00000216037,9606.ENSP00000227163,9606.ENSP00000245479,9606.ENSP00000259915,9606.ENSP00000302630,9606.ENSP00000323588,9606.ENSP00000332973,9606.ENSP00000360493,9606.ENSP00000389870,9606.ENSP00000398273,9606.ENSP00000430432,9606.ENSP00000444198,9606.ENSP00000498116	XBP1,SPI1,SOX9,POU5F1,ONECUT1,SOX2,SMAD3,RUNX2,DLX3,SOX5,HDAC2,CITED2,DLX5
GO:0010611	Regulation of cardiac muscle hypertrophy	5	55	1.12	0.0031	9606.ENSP00000262238,9606.ENSP00000332973,9606.ENSP00000385523,9606.ENSP00000453095,9606.ENSP00000484803	YY1,SMAD3,PPARA,MEF2A,FOXP1
GO:0030218	Erythrocyte differentiation	6	93	0.97	0.0033	9606.ENSP00000227163,9606.ENSP00000294339,9606.ENSP00000323670,9606.ENSP00000339992,9606.ENSP00000444198,9606.ENSP00000466022	SPI1,TAL1,ZBTB7A,MYB,CITED2,CEBPG
GO:0055021	Regulation of cardiac muscle tissue growth	5	56	1.11	0.0033	9606.ENSP00000228682,9606.ENSP00000262238,9606.ENSP00000385523,9606.ENSP00000444198,9606.ENSP00000484803	GLI1,YY1,PPARA,CITED2,FOXP1
GO:0070887	Cellular response to chemical stimulus	35	2609	0.29	0.0036	9606.ENSP00000216037,9606.ENSP00000226574,9606.ENSP00000227163,9606.ENSP00000244745,9606.ENSP00000245479,9606.ENSP00000245787,9606.ENSP00000245919,9606.ENSP00000259915,9606.ENSP00000262238,9606.ENSP00000263253,9606.ENSP00000294702,9606.ENSP00000295886,9606.ENSP00000302630,9606.ENSP00000305422,9606.ENSP00000309439,9606.ENSP00000311816,9606.ENSP00000312987,9606.ENSP00000329170,9606.ENSP00000329357,…	XBP1,NFKB1,SPI1,SOX4,SOX9,INSIG2,FOSB,POU5F1,YY1,EP300,GFI1,NKX6-1,ONECUT1,CEBPB,HOXB9,REST,HNF4A,POU3F2,SP1,SOX1,SMAD3,ATF3,NFE2L1,RUNX2,ZNF35,PPARA,DLX3,SOX5,RXRA,HDAC2,CITED2,MEF2A,FOXP1,PAX6,DLX5
GO:0022603	Regulation of anatomical structure morphogenesis	18	920	0.46	0.0037	9606.ENSP00000162391,9606.ENSP00000190165,9606.ENSP00000216037,9606.ENSP00000222726,9606.ENSP00000245479,9606.ENSP00000259915,9606.ENSP00000312987,9606.ENSP00000323880,9606.ENSP00000329170,9606.ENSP00000329357,9606.ENSP00000337332,9606.ENSP00000360493,9606.ENSP00000369270,9606.ENSP00000370408,9606.ENSP00000371686,9606.ENSP00000444198,9606.ENSP00000482169,9606.ENSP00000484803	FOXJ2,DMRT3,XBP1,HOXA5,SOX9,POU5F1,HNF4A,FOXJ1,POU3F2,SP1,SIRT6,RUNX2,RREB1,CDX2,DMRT2,CITED2,NEFL,FOXP1
GO:0035239	Tube morphogenesis	15	669	0.51	0.0037	9606.ENSP00000216037,9606.ENSP00000222726,9606.ENSP00000227163,9606.ENSP00000228682,9606.ENSP00000231121,9606.ENSP00000244745,9606.ENSP00000245479,9606.ENSP00000290295,9606.ENSP00000332973,9606.ENSP00000338290,9606.ENSP00000341815,9606.ENSP00000355870,9606.ENSP00000377721,9606.ENSP00000444198,9606.ENSP00000497112	XBP1,HOXA5,SPI1,GLI1,HAND1,SOX4,SOX9,HOXB13,SMAD3,GZF1,SOX18,HLX,NR2F2,CITED2,HOXA13
GO:0051098	Regulation of binding	11	375	0.63	0.0037	9606.ENSP00000231121,9606.ENSP00000263253,9606.ENSP00000311816,9606.ENSP00000323670,9606.ENSP00000332973,9606.ENSP00000370421,9606.ENSP00000385523,9606.ENSP00000430110,9606.ENSP00000430432,9606.ENSP00000466022,9606.ENSP00000492024	HAND1,EP300,REST,ZBTB7A,SMAD3,PDX1,PPARA,HMBOX1,HDAC2,CEBPG,PAX6
GO:0033554	Cellular response to stress	25	1572	0.37	0.0038	9606.ENSP00000216037,9606.ENSP00000226574,9606.ENSP00000227163,9606.ENSP00000245787,9606.ENSP00000262238,9606.ENSP00000263253,9606.ENSP00000286639,9606.ENSP00000297338,9606.ENSP00000305422,9606.ENSP00000308944,9606.ENSP00000314080,9606.ENSP00000323670,9606.ENSP00000332973,9606.ENSP00000337332,9606.ENSP00000344352,9606.ENSP00000354855,9606.ENSP00000360532,9606.ENSP00000370421,9606.ENSP00000385523,…	XBP1,NFKB1,SPI1,INSIG2,YY1,EP300,BATF,RAD21,CEBPB,HLTF,HIC1,ZBTB7A,SMAD3,SIRT6,ATF3,NFE2L1,CDC5L,PDX1,PPARA,HDAC2,NFE2,CITED2,CEBPG,NEFL,FOXP1
GO:0042221	Response to chemical	47	4010	0.23	0.0038	9606.ENSP00000216037,9606.ENSP00000226574,9606.ENSP00000227163,9606.ENSP00000244745,9606.ENSP00000245479,9606.ENSP00000245787,9606.ENSP00000245919,9606.ENSP00000259915,9606.ENSP00000262238,9606.ENSP00000263253,9606.ENSP00000283921,9606.ENSP00000290295,9606.ENSP00000290759,9606.ENSP00000294702,9606.ENSP00000295886,9606.ENSP00000302630,9606.ENSP00000305422,9606.ENSP00000309439,9606.ENSP00000311816,…	XBP1,NFKB1,SPI1,SOX4,SOX9,INSIG2,FOSB,POU5F1,YY1,EP300,HOXA10,HOXB13,ISL2,GFI1,NKX6-1,ONECUT1,CEBPB,HOXB9,REST,HNF4A,SOX2,POU3F2,SP1,SOX1,SMAD3,HOXA9,ATF3,NFE2L1,RUNX2,LHX3,FOXP3,PAX4,PDX1,NR2F2,ZNF35,PPARA,DLX3,SOX5,RXRA,HDAC2,CITED2,MEF2A,NEFL,FOXP1,PAX6,HOXA13,DLX5
GO:0002068	Glandular epithelial cell development	4	29	1.3	0.0039	9606.ENSP00000295886,9606.ENSP00000312631,9606.ENSP00000312987,9606.ENSP00000492024	NKX6-1,INSM1,HNF4A,PAX6
GO:0010614	Negative regulation of cardiac muscle hypertrophy	4	29	1.3	0.0039	9606.ENSP00000262238,9606.ENSP00000332973,9606.ENSP00000385523,9606.ENSP00000484803	YY1,SMAD3,PPARA,FOXP1
GO:0090287	Regulation of cellular response to growth factor stimulus	10	314	0.67	0.0041	9606.ENSP00000216037,9606.ENSP00000263253,9606.ENSP00000302630,9606.ENSP00000323670,9606.ENSP00000332973,9606.ENSP00000360493,9606.ENSP00000385523,9606.ENSP00000430432,9606.ENSP00000444198,9606.ENSP00000497112	XBP1,EP300,ONECUT1,ZBTB7A,SMAD3,RUNX2,PPARA,HDAC2,CITED2,HOXA13
GO:0009725	Response to hormone	16	762	0.49	0.0042	9606.ENSP00000216037,9606.ENSP00000226574,9606.ENSP00000245787,9606.ENSP00000245919,9606.ENSP00000262238,9606.ENSP00000263253,9606.ENSP00000283921,9606.ENSP00000295886,9606.ENSP00000311816,9606.ENSP00000312987,9606.ENSP00000329357,9606.ENSP00000370421,9606.ENSP00000385523,9606.ENSP00000419692,9606.ENSP00000444198,9606.ENSP00000482169	XBP1,NFKB1,INSIG2,FOSB,YY1,EP300,HOXA10,NKX6-1,REST,HNF4A,SP1,PDX1,PPARA,RXRA,CITED2,NEFL
GO:1902105	Regulation of leukocyte differentiation	10	315	0.67	0.0042	9606.ENSP00000216037,9606.ENSP00000244745,9606.ENSP00000286639,9606.ENSP00000305422,9606.ENSP00000323880,9606.ENSP00000338157,9606.ENSP00000339992,9606.ENSP00000355870,9606.ENSP00000365380,9606.ENSP00000484803	XBP1,SOX4,BATF,CEBPB,FOXJ1,ZBTB16,MYB,HLX,FOXP3,FOXP1
GO:0030858	Positive regulation of epithelial cell differentiation	5	60	1.08	0.0043	9606.ENSP00000245479,9606.ENSP00000295886,9606.ENSP00000323880,9606.ENSP00000368014,9606.ENSP00000492024	SOX9,NKX6-1,FOXJ1,PAX4,PAX6
GO:0032353	Negative regulation of hormone biosynthetic process	3	10	1.64	0.0044	9606.ENSP00000226574,9606.ENSP00000294702,9606.ENSP00000311816	NFKB1,GFI1,REST
GO:0048646	Anatomical structure formation involved in morphogenesis	18	938	0.45	0.0045	9606.ENSP00000216037,9606.ENSP00000229307,9606.ENSP00000231121,9606.ENSP00000244745,9606.ENSP00000245479,9606.ENSP00000259915,9606.ENSP00000263253,9606.ENSP00000290295,9606.ENSP00000323588,9606.ENSP00000332973,9606.ENSP00000341815,9606.ENSP00000370408,9606.ENSP00000385523,9606.ENSP00000430432,9606.ENSP00000444198,9606.ENSP00000453095,9606.ENSP00000492024,9606.ENSP00000498116	XBP1,NANOG,HAND1,SOX4,SOX9,POU5F1,EP300,HOXB13,SOX2,SMAD3,SOX18,CDX2,PPARA,HDAC2,CITED2,MEF2A,PAX6,DLX5
GO:0008544	Epidermis development	10	320	0.66	0.0047	9606.ENSP00000228682,9606.ENSP00000245479,9606.ENSP00000290295,9606.ENSP00000311816,9606.ENSP00000329170,9606.ENSP00000341815,9606.ENSP00000385523,9606.ENSP00000389870,9606.ENSP00000430432,9606.ENSP00000492024	GLI1,SOX9,HOXB13,REST,POU3F2,SOX18,PPARA,DLX3,HDAC2,PAX6
GO:0016447	Somatic recombination of immunoglobulin gene segments	4	31	1.27	0.0047	9606.ENSP00000262238,9606.ENSP00000262965,9606.ENSP00000286639,9606.ENSP00000365380	YY1,TCF3,BATF,FOXP3
GO:0030534	Adult behavior	7	147	0.84	0.0047	9606.ENSP00000190165,9606.ENSP00000239144,9606.ENSP00000249501,9606.ENSP00000350844,9606.ENSP00000362588,9606.ENSP00000385523,9606.ENSP00000430432	DMRT3,HOXB8,HOXD10,PAX5,PBX3,PPARA,HDAC2
GO:0048583	Regulation of response to stimulus	46	3931	0.23	0.0048	9606.ENSP00000216037,9606.ENSP00000226574,9606.ENSP00000227163,9606.ENSP00000228682,9606.ENSP00000234198,9606.ENSP00000239882,9606.ENSP00000244745,9606.ENSP00000245479,9606.ENSP00000245787,9606.ENSP00000253968,9606.ENSP00000259915,9606.ENSP00000261313,9606.ENSP00000262238,9606.ENSP00000262319,9606.ENSP00000263253,9606.ENSP00000264674,9606.ENSP00000286639,9606.ENSP00000294702,9606.ENSP00000302630,…	XBP1,NFKB1,SPI1,GLI1,DLX2,ELF1,SOX4,SOX9,INSIG2,BARX1,POU5F1,PEBP1,YY1,TELO2,EP300,MECOM,BATF,GFI1,ONECUT1,CEBPB,REST,HNF4A,HIC1,SOX2,ZBTB7A,FOXJ1,FOXL1,SMAD3,SIRT6,MYB,ATF3,HLX,RUNX2,FOXP3,RREB1,PDX1,DMRT1,PPARA,RXRA,HDAC2,CITED2,MEF2A,CEBPG,FOXP1,HOXA13,DLX5
GO:0034641	Cellular nitrogen compound metabolic process	42	3463	0.25	0.005	9606.ENSP00000216037,9606.ENSP00000226574,9606.ENSP00000245479,9606.ENSP00000245919,9606.ENSP00000262238,9606.ENSP00000262319,9606.ENSP00000262965,9606.ENSP00000263253,9606.ENSP00000263620,9606.ENSP00000264157,9606.ENSP00000281437,9606.ENSP00000286639,9606.ENSP00000291582,9606.ENSP00000295886,9606.ENSP00000297338,9606.ENSP00000305422,9606.ENSP00000308944,9606.ENSP00000309439,9606.ENSP00000312631,…	XBP1,NFKB1,SOX9,FOSB,YY1,TELO2,TCF3,EP300,ARID3A,CCNT2,BARX2,BATF,AIRE,NKX6-1,RAD21,CEBPB,HLTF,HOXB9,INSM1,HNF4A,ZBTB7A,PLAG1,FOXK1,SMAD3,SIRT6,HOXA9,PAX5,BDP1,ELF3,NFE2L1,CDC5L,FOXP3,RREB1,PDX1,GTF2A2,SOX5,RXRA,MEF2A,CEBPG,PAX6,POU3F4,HOXA13
GO:0001701	In utero embryonic development	11	393	0.61	0.0052	9606.ENSP00000231121,9606.ENSP00000259915,9606.ENSP00000305422,9606.ENSP00000307208,9606.ENSP00000332973,9606.ENSP00000341815,9606.ENSP00000352673,9606.ENSP00000360157,9606.ENSP00000370408,9606.ENSP00000377721,9606.ENSP00000444198	HAND1,POU5F1,CEBPB,BPTF,SMAD3,SOX18,ELF3,FOXD3,CDX2,NR2F2,CITED2
GO:0048585	Negative regulation of response to stimulus	25	1612	0.35	0.0052	9606.ENSP00000216037,9606.ENSP00000226574,9606.ENSP00000227163,9606.ENSP00000228682,9606.ENSP00000234198,9606.ENSP00000239882,9606.ENSP00000245479,9606.ENSP00000245787,9606.ENSP00000253968,9606.ENSP00000261313,9606.ENSP00000264674,9606.ENSP00000302630,9606.ENSP00000314080,9606.ENSP00000323588,9606.ENSP00000323670,9606.ENSP00000323880,9606.ENSP00000332973,9606.ENSP00000344352,9606.ENSP00000355870,…	XBP1,NFKB1,SPI1,GLI1,DLX2,ELF1,SOX9,INSIG2,BARX1,PEBP1,MECOM,ONECUT1,HIC1,SOX2,ZBTB7A,FOXJ1,SMAD3,ATF3,HLX,RUNX2,FOXP3,PDX1,PPARA,HDAC2,FOXP1
GO:0021537	Telencephalon development	9	263	0.7	0.0053	9606.ENSP00000234198,9606.ENSP00000329170,9606.ENSP00000350844,9606.ENSP00000355001,9606.ENSP00000383909,9606.ENSP00000482169,9606.ENSP00000484803,9606.ENSP00000492024,9606.ENSP00000498116	DLX2,POU3F2,PAX5,POU3F3,DMRTA2,NEFL,FOXP1,PAX6,DLX5
GO:0071560	Cellular response to transforming growth factor beta stimulus	7	151	0.83	0.0053	9606.ENSP00000227163,9606.ENSP00000245479,9606.ENSP00000302630,9606.ENSP00000332973,9606.ENSP00000398273,9606.ENSP00000430432,9606.ENSP00000444198	SPI1,SOX9,ONECUT1,SMAD3,SOX5,HDAC2,CITED2
GO:0035710	CD4-positive, alpha-beta T cell activation	5	64	1.06	0.0054	9606.ENSP00000286639,9606.ENSP00000305422,9606.ENSP00000355870,9606.ENSP00000365380,9606.ENSP00000484803	BATF,CEBPB,HLX,FOXP3,FOXP1
GO:0030155	Regulation of cell adhesion	16	784	0.47	0.0056	9606.ENSP00000216037,9606.ENSP00000227163,9606.ENSP00000244745,9606.ENSP00000245479,9606.ENSP00000302630,9606.ENSP00000305422,9606.ENSP00000323588,9606.ENSP00000323880,9606.ENSP00000332973,9606.ENSP00000338157,9606.ENSP00000339992,9606.ENSP00000355870,9606.ENSP00000365380,9606.ENSP00000369270,9606.ENSP00000385523,9606.ENSP00000444198	XBP1,SPI1,SOX4,SOX9,ONECUT1,CEBPB,SOX2,FOXJ1,SMAD3,ZBTB16,MYB,HLX,FOXP3,RREB1,PPARA,CITED2
GO:0050796	Regulation of insulin secretion	7	153	0.82	0.0057	9606.ENSP00000244745,9606.ENSP00000295886,9606.ENSP00000311816,9606.ENSP00000312987,9606.ENSP00000337332,9606.ENSP00000370421,9606.ENSP00000482613	SOX4,NKX6-1,REST,HNF4A,SIRT6,PDX1,HMGN3
GO:0062012	Regulation of small molecule metabolic process	10	330	0.65	0.0057	9606.ENSP00000226574,9606.ENSP00000245479,9606.ENSP00000245787,9606.ENSP00000263253,9606.ENSP00000294702,9606.ENSP00000311816,9606.ENSP00000323670,9606.ENSP00000328720,9606.ENSP00000337332,9606.ENSP00000385523	NFKB1,SOX9,INSIG2,EP300,GFI1,REST,ZBTB7A,FOXK1,SIRT6,PPARA
GO:1901654	Response to ketone	8	207	0.75	0.0057	9606.ENSP00000245919,9606.ENSP00000283921,9606.ENSP00000290295,9606.ENSP00000343619,9606.ENSP00000365380,9606.ENSP00000482169,9606.ENSP00000484803,9606.ENSP00000497112	FOSB,HOXA10,HOXB13,HOXA9,FOXP3,NEFL,FOXP1,HOXA13
GO:0071773	Cellular response to BMP stimulus	6	106	0.92	0.0058	9606.ENSP00000245479,9606.ENSP00000259915,9606.ENSP00000332973,9606.ENSP00000360493,9606.ENSP00000389870,9606.ENSP00000498116	SOX9,POU5F1,SMAD3,RUNX2,DLX3,DLX5
GO:0042472	Inner ear morphogenesis	6	107	0.91	0.006	9606.ENSP00000245479,9606.ENSP00000245787,9606.ENSP00000304286,9606.ENSP00000311816,9606.ENSP00000495996,9606.ENSP00000498116	SOX9,INSIG2,FOXI1,REST,POU3F4,DLX5
GO:0071363	Cellular response to growth factor stimulus	12	473	0.57	0.006	9606.ENSP00000216037,9606.ENSP00000227163,9606.ENSP00000245479,9606.ENSP00000259915,9606.ENSP00000302630,9606.ENSP00000332973,9606.ENSP00000360493,9606.ENSP00000389870,9606.ENSP00000398273,9606.ENSP00000430432,9606.ENSP00000444198,9606.ENSP00000498116	XBP1,SPI1,SOX9,POU5F1,ONECUT1,SMAD3,RUNX2,DLX3,SOX5,HDAC2,CITED2,DLX5
GO:0043010	Camera-type eye development	10	334	0.64	0.0061	9606.ENSP00000245479,9606.ENSP00000262238,9606.ENSP00000316842,9606.ENSP00000330218,9606.ENSP00000332973,9606.ENSP00000368014,9606.ENSP00000430432,9606.ENSP00000444198,9606.ENSP00000492024,9606.ENSP00000496415	SOX9,YY1,SIX5,SOX1,SMAD3,PAX4,HDAC2,CITED2,PAX6,FOXF2
GO:0002682	Regulation of immune system process	23	1438	0.37	0.0063	9606.ENSP00000216037,9606.ENSP00000222726,9606.ENSP00000227163,9606.ENSP00000239144,9606.ENSP00000239882,9606.ENSP00000244745,9606.ENSP00000245479,9606.ENSP00000262965,9606.ENSP00000263253,9606.ENSP00000286639,9606.ENSP00000291582,9606.ENSP00000294339,9606.ENSP00000294702,9606.ENSP00000305422,9606.ENSP00000323880,9606.ENSP00000332973,9606.ENSP00000338157,9606.ENSP00000339992,9606.ENSP00000343619,…	XBP1,HOXA5,SPI1,HOXB8,ELF1,SOX4,SOX9,TCF3,EP300,BATF,AIRE,TAL1,GFI1,CEBPB,FOXJ1,SMAD3,ZBTB16,MYB,HOXA9,GFI1B,HLX,FOXP3,FOXP1
GO:0002320	Lymphoid progenitor cell differentiation	3	12	1.56	0.0064	9606.ENSP00000227163,9606.ENSP00000244745,9606.ENSP00000286639	SPI1,SOX4,BATF
GO:0021781	Glial cell fate commitment	3	12	1.56	0.0064	9606.ENSP00000245479,9606.ENSP00000323588,9606.ENSP00000492024	SOX9,SOX2,PAX6
GO:0061052	Negative regulation of cell growth involved in cardiac muscle cell development	3	12	1.56	0.0064	9606.ENSP00000262238,9606.ENSP00000385523,9606.ENSP00000484803	YY1,PPARA,FOXP1
GO:1990440	Positive regulation of transcription from RNA polymerase II promoter in response to endoplasmic reticulum stress	3	12	1.56	0.0064	9606.ENSP00000216037,9606.ENSP00000305422,9606.ENSP00000344352	XBP1,CEBPB,ATF3
GO:0022407	Regulation of cell-cell adhesion	12	480	0.56	0.0066	9606.ENSP00000216037,9606.ENSP00000227163,9606.ENSP00000244745,9606.ENSP00000305422,9606.ENSP00000323588,9606.ENSP00000323880,9606.ENSP00000338157,9606.ENSP00000339992,9606.ENSP00000355870,9606.ENSP00000365380,9606.ENSP00000385523,9606.ENSP00000444198	XBP1,SPI1,SOX4,CEBPB,SOX2,FOXJ1,ZBTB16,MYB,HLX,FOXP3,PPARA,CITED2
GO:0045600	Positive regulation of fat cell differentiation	5	68	1.03	0.0067	9606.ENSP00000216037,9606.ENSP00000305422,9606.ENSP00000337332,9606.ENSP00000338157,9606.ENSP00000369270	XBP1,CEBPB,SIRT6,ZBTB16,RREB1
GO:0060348	Bone development	8	216	0.73	0.0071	9606.ENSP00000245479,9606.ENSP00000245787,9606.ENSP00000263253,9606.ENSP00000338157,9606.ENSP00000360493,9606.ENSP00000444198,9606.ENSP00000484803,9606.ENSP00000498116	SOX9,INSIG2,EP300,ZBTB16,RUNX2,CITED2,FOXP1,DLX5
GO:0051154	Negative regulation of striated muscle cell differentiation	4	36	1.21	0.0073	9606.ENSP00000216037,9606.ENSP00000262238,9606.ENSP00000385523,9606.ENSP00000484803	XBP1,YY1,PPARA,FOXP1
GO:0035051	Cardiocyte differentiation	6	113	0.89	0.0076	9606.ENSP00000259915,9606.ENSP00000311816,9606.ENSP00000337332,9606.ENSP00000341815,9606.ENSP00000444198,9606.ENSP00000453095	POU5F1,REST,SIRT6,SOX18,CITED2,MEF2A
GO:1902931	Negative regulation of alcohol biosynthetic process	3	13	1.53	0.0076	9606.ENSP00000226574,9606.ENSP00000294702,9606.ENSP00000311816	NFKB1,GFI1,REST
GO:2001053	Regulation of mesenchymal cell apoptotic process	3	13	1.53	0.0076	9606.ENSP00000245479,9606.ENSP00000495996,9606.ENSP00000497112	SOX9,POU3F4,HOXA13
GO:0046637	Regulation of alpha-beta T cell differentiation	5	71	1.01	0.0079	9606.ENSP00000286639,9606.ENSP00000338157,9606.ENSP00000339992,9606.ENSP00000355870,9606.ENSP00000365380	BATF,ZBTB16,MYB,HLX,FOXP3
GO:0045582	Positive regulation of T cell differentiation	6	116	0.88	0.0087	9606.ENSP00000216037,9606.ENSP00000244745,9606.ENSP00000338157,9606.ENSP00000339992,9606.ENSP00000355870,9606.ENSP00000365380	XBP1,SOX4,ZBTB16,MYB,HLX,FOXP3
GO:0001817	Regulation of cytokine production	15	739	0.47	0.0089	9606.ENSP00000216037,9606.ENSP00000226574,9606.ENSP00000239882,9606.ENSP00000262238,9606.ENSP00000286639,9606.ENSP00000291582,9606.ENSP00000305422,9606.ENSP00000323880,9606.ENSP00000332973,9606.ENSP00000365380,9606.ENSP00000385523,9606.ENSP00000430432,9606.ENSP00000431603,9606.ENSP00000466022,9606.ENSP00000484803	XBP1,NFKB1,ELF1,YY1,BATF,AIRE,CEBPB,FOXJ1,SMAD3,FOXP3,PPARA,HDAC2,POU2F2,CEBPG,FOXP1
GO:0046661	Male sex differentiation	7	168	0.78	0.0091	9606.ENSP00000190165,9606.ENSP00000245479,9606.ENSP00000283921,9606.ENSP00000343619,9606.ENSP00000371711,9606.ENSP00000444198,9606.ENSP00000497112	DMRT3,SOX9,HOXA10,HOXA9,DMRT1,CITED2,HOXA13
GO:0008406	Gonad development	8	226	0.71	0.0093	9606.ENSP00000245479,9606.ENSP00000283921,9606.ENSP00000305422,9606.ENSP00000319651,9606.ENSP00000343619,9606.ENSP00000371711,9606.ENSP00000377721,9606.ENSP00000444198	SOX9,HOXA10,CEBPB,DMRTA1,HOXA9,DMRT1,NR2F2,CITED2
GO:1904888	Cranial skeletal system development	5	74	0.99	0.0093	9606.ENSP00000234198,9606.ENSP00000245787,9606.ENSP00000332973,9606.ENSP00000350844,9606.ENSP00000360493	DLX2,INSIG2,SMAD3,PAX5,RUNX2
GO:0050673	Epithelial cell proliferation	7	170	0.78	0.0096	9606.ENSP00000216037,9606.ENSP00000245479,9606.ENSP00000295886,9606.ENSP00000305422,9606.ENSP00000355870,9606.ENSP00000360493,9606.ENSP00000370421	XBP1,SOX9,NKX6-1,CEBPB,HLX,RUNX2,PDX1
GO:0001568	Blood vessel development	12	505	0.54	0.0099	9606.ENSP00000216037,9606.ENSP00000227163,9606.ENSP00000231121,9606.ENSP00000244745,9606.ENSP00000290295,9606.ENSP00000341815,9606.ENSP00000370408,9606.ENSP00000377721,9606.ENSP00000389870,9606.ENSP00000444198,9606.ENSP00000492024,9606.ENSP00000497112	XBP1,SPI1,HAND1,SOX4,HOXB13,SOX18,CDX2,NR2F2,DLX3,CITED2,PAX6,HOXA13
GO:0043067	Regulation of programmed cell death	23	1492	0.35	0.01	9606.ENSP00000216037,9606.ENSP00000222726,9606.ENSP00000226574,9606.ENSP00000244745,9606.ENSP00000245479,9606.ENSP00000264674,9606.ENSP00000305422,9606.ENSP00000311816,9606.ENSP00000323670,9606.ENSP00000332973,9606.ENSP00000338157,9606.ENSP00000344352,9606.ENSP00000355001,9606.ENSP00000360811,9606.ENSP00000368014,9606.ENSP00000370421,9606.ENSP00000385523,9606.ENSP00000430432,9606.ENSP00000444198,…	XBP1,HOXA5,NFKB1,SOX4,SOX9,MECOM,CEBPB,REST,ZBTB7A,SMAD3,ZBTB16,ATF3,POU3F3,LHX3,PAX4,PDX1,PPARA,HDAC2,CITED2,NEFL,FOXP1,POU3F4,HOXA13
GO:0060548	Negative regulation of cell death	18	1016	0.41	0.0103	9606.ENSP00000216037,9606.ENSP00000226574,9606.ENSP00000244745,9606.ENSP00000245479,9606.ENSP00000264674,9606.ENSP00000305422,9606.ENSP00000311816,9606.ENSP00000332973,9606.ENSP00000355001,9606.ENSP00000360811,9606.ENSP00000368014,9606.ENSP00000370421,9606.ENSP00000385523,9606.ENSP00000430432,9606.ENSP00000444198,9606.ENSP00000482169,9606.ENSP00000484803,9606.ENSP00000495996	XBP1,NFKB1,SOX4,SOX9,MECOM,CEBPB,REST,SMAD3,POU3F3,LHX3,PAX4,PDX1,PPARA,HDAC2,CITED2,NEFL,FOXP1,POU3F4
GO:0030334	Regulation of cell migration	17	927	0.43	0.0105	9606.ENSP00000216037,9606.ENSP00000227163,9606.ENSP00000228682,9606.ENSP00000245479,9606.ENSP00000291582,9606.ENSP00000295886,9606.ENSP00000302630,9606.ENSP00000305343,9606.ENSP00000312631,9606.ENSP00000329357,9606.ENSP00000332973,9606.ENSP00000369270,9606.ENSP00000377721,9606.ENSP00000430432,9606.ENSP00000444198,9606.ENSP00000484803,9606.ENSP00000492024	XBP1,SPI1,GLI1,SOX9,AIRE,NKX6-1,ONECUT1,SOX14,INSM1,SP1,SMAD3,RREB1,NR2F2,HDAC2,CITED2,FOXP1,PAX6
GO:0021879	Forebrain neuron differentiation	4	41	1.15	0.0109	9606.ENSP00000234198,9606.ENSP00000330218,9606.ENSP00000492024,9606.ENSP00000495996	DLX2,SOX1,PAX6,POU3F4
GO:0021987	Cerebral cortex development	6	122	0.86	0.0109	9606.ENSP00000329170,9606.ENSP00000350844,9606.ENSP00000355001,9606.ENSP00000383909,9606.ENSP00000482169,9606.ENSP00000492024	POU3F2,PAX5,POU3F3,DMRTA2,NEFL,PAX6
GO:0045622	Regulation of T-helper cell differentiation	4	42	1.14	0.0118	9606.ENSP00000286639,9606.ENSP00000339992,9606.ENSP00000355870,9606.ENSP00000365380	BATF,MYB,HLX,FOXP3
GO:0050767	Regulation of neurogenesis	10	368	0.6	0.0118	9606.ENSP00000234198,9606.ENSP00000256495,9606.ENSP00000295886,9606.ENSP00000308944,9606.ENSP00000311816,9606.ENSP00000325546,9606.ENSP00000383909,9606.ENSP00000430432,9606.ENSP00000482169,9606.ENSP00000492024	DLX2,BHLHE40,NKX6-1,HLTF,REST,PLAG1,DMRTA2,HDAC2,NEFL,PAX6
GO:0002508	Central tolerance induction	2	2	2.16	0.0119	9606.ENSP00000291582,9606.ENSP00000323880	AIRE,FOXJ1
GO:0045667	Regulation of osteoblast differentiation	6	125	0.85	0.012	9606.ENSP00000228682,9606.ENSP00000245479,9606.ENSP00000305422,9606.ENSP00000311816,9606.ENSP00000332973,9606.ENSP00000360493	GLI1,SOX9,CEBPB,REST,SMAD3,RUNX2
GO:0061101	Neuroendocrine cell differentiation	3	16	1.44	0.012	9606.ENSP00000312631,9606.ENSP00000329170,9606.ENSP00000360811	INSM1,POU3F2,LHX3
GO:0021543	Pallium development	7	179	0.76	0.0125	9606.ENSP00000234198,9606.ENSP00000329170,9606.ENSP00000350844,9606.ENSP00000355001,9606.ENSP00000383909,9606.ENSP00000482169,9606.ENSP00000492024	DLX2,POU3F2,PAX5,POU3F3,DMRTA2,NEFL,PAX6
GO:0002088	Lens development in camera-type eye	5	81	0.95	0.0131	9606.ENSP00000316842,9606.ENSP00000330218,9606.ENSP00000332973,9606.ENSP00000444198,9606.ENSP00000492024	SIX5,SOX1,SMAD3,CITED2,PAX6
GO:0072091	Regulation of stem cell proliferation	5	81	0.95	0.0131	9606.ENSP00000229307,9606.ENSP00000245479,9606.ENSP00000337332,9606.ENSP00000341815,9606.ENSP00000360493	NANOG,SOX9,SIRT6,SOX18,RUNX2
GO:0048713	Regulation of oligodendrocyte differentiation	4	44	1.12	0.0135	9606.ENSP00000234198,9606.ENSP00000295886,9606.ENSP00000330218,9606.ENSP00000430432	DLX2,NKX6-1,SOX1,HDAC2
GO:0003323	Type B pancreatic cell development	3	17	1.41	0.0136	9606.ENSP00000295886,9606.ENSP00000312631,9606.ENSP00000312987	NKX6-1,INSM1,HNF4A
GO:0021984	Adenohypophysis development	3	17	1.41	0.0136	9606.ENSP00000323588,9606.ENSP00000342931,9606.ENSP00000360811	SOX2,POU1F1,LHX3
GO:0045446	Endothelial cell differentiation	5	82	0.95	0.0136	9606.ENSP00000253968,9606.ENSP00000341815,9606.ENSP00000365380,9606.ENSP00000377721,9606.ENSP00000497112	BARX1,SOX18,FOXP3,NR2F2,HOXA13
GO:0048593	Camera-type eye morphogenesis	6	129	0.83	0.0136	9606.ENSP00000245479,9606.ENSP00000262238,9606.ENSP00000330218,9606.ENSP00000444198,9606.ENSP00000492024,9606.ENSP00000496415	SOX9,YY1,SOX1,CITED2,PAX6,FOXF2
GO:2000736	Regulation of stem cell differentiation	5	82	0.95	0.0136	9606.ENSP00000245479,9606.ENSP00000311816,9606.ENSP00000337332,9606.ENSP00000398273,9606.ENSP00000430432	SOX9,REST,SIRT6,SOX5,HDAC2
GO:0048701	Embryonic cranial skeleton morphogenesis	4	46	1.1	0.0153	9606.ENSP00000234198,9606.ENSP00000332973,9606.ENSP00000350844,9606.ENSP00000360493	DLX2,SMAD3,PAX5,RUNX2
GO:0010648	Negative regulation of cell communication	21	1348	0.36	0.0155	9606.ENSP00000216037,9606.ENSP00000227163,9606.ENSP00000228682,9606.ENSP00000234198,9606.ENSP00000239882,9606.ENSP00000245479,9606.ENSP00000245787,9606.ENSP00000253968,9606.ENSP00000261313,9606.ENSP00000264674,9606.ENSP00000302630,9606.ENSP00000311816,9606.ENSP00000314080,9606.ENSP00000323588,9606.ENSP00000323670,9606.ENSP00000344352,9606.ENSP00000360493,9606.ENSP00000370421,9606.ENSP00000385523,…	XBP1,SPI1,GLI1,DLX2,ELF1,SOX9,INSIG2,BARX1,PEBP1,MECOM,ONECUT1,REST,HIC1,SOX2,ZBTB7A,ATF3,RUNX2,PDX1,PPARA,HDAC2,FOXP1
GO:0009968	Negative regulation of signal transduction	20	1252	0.37	0.0157	9606.ENSP00000216037,9606.ENSP00000227163,9606.ENSP00000228682,9606.ENSP00000234198,9606.ENSP00000239882,9606.ENSP00000245479,9606.ENSP00000245787,9606.ENSP00000253968,9606.ENSP00000261313,9606.ENSP00000264674,9606.ENSP00000302630,9606.ENSP00000314080,9606.ENSP00000323588,9606.ENSP00000323670,9606.ENSP00000344352,9606.ENSP00000360493,9606.ENSP00000370421,9606.ENSP00000385523,9606.ENSP00000430432,…	XBP1,SPI1,GLI1,DLX2,ELF1,SOX9,INSIG2,BARX1,PEBP1,MECOM,ONECUT1,HIC1,SOX2,ZBTB7A,ATF3,RUNX2,PDX1,PPARA,HDAC2,FOXP1
GO:0010001	Glial cell differentiation	7	188	0.74	0.0157	9606.ENSP00000234198,9606.ENSP00000244745,9606.ENSP00000245479,9606.ENSP00000295886,9606.ENSP00000323588,9606.ENSP00000329170,9606.ENSP00000492024	DLX2,SOX4,SOX9,NKX6-1,SOX2,POU3F2,PAX6
GO:0023057	Negative regulation of signaling	21	1354	0.35	0.0162	9606.ENSP00000216037,9606.ENSP00000227163,9606.ENSP00000228682,9606.ENSP00000234198,9606.ENSP00000239882,9606.ENSP00000245479,9606.ENSP00000245787,9606.ENSP00000253968,9606.ENSP00000261313,9606.ENSP00000264674,9606.ENSP00000302630,9606.ENSP00000311816,9606.ENSP00000314080,9606.ENSP00000323588,9606.ENSP00000323670,9606.ENSP00000344352,9606.ENSP00000360493,9606.ENSP00000370421,9606.ENSP00000385523,…	XBP1,SPI1,GLI1,DLX2,ELF1,SOX9,INSIG2,BARX1,PEBP1,MECOM,ONECUT1,REST,HIC1,SOX2,ZBTB7A,ATF3,RUNX2,PDX1,PPARA,HDAC2,FOXP1
GO:0006110	Regulation of glycolytic process	4	47	1.09	0.0163	9606.ENSP00000263253,9606.ENSP00000323670,9606.ENSP00000337332,9606.ENSP00000385523	EP300,ZBTB7A,SIRT6,PPARA
GO:0060828	Regulation of canonical Wnt signaling pathway	8	251	0.67	0.0164	9606.ENSP00000226574,9606.ENSP00000228682,9606.ENSP00000244745,9606.ENSP00000245479,9606.ENSP00000259915,9606.ENSP00000323588,9606.ENSP00000332973,9606.ENSP00000498116	NFKB1,GLI1,SOX4,SOX9,POU5F1,SOX2,SMAD3,DLX5
GO:0045598	Regulation of fat cell differentiation	6	135	0.81	0.0166	9606.ENSP00000216037,9606.ENSP00000305422,9606.ENSP00000332973,9606.ENSP00000337332,9606.ENSP00000338157,9606.ENSP00000369270	XBP1,CEBPB,SMAD3,SIRT6,ZBTB16,RREB1
GO:0042981	Regulation of apoptotic process	22	1462	0.34	0.0172	9606.ENSP00000216037,9606.ENSP00000222726,9606.ENSP00000226574,9606.ENSP00000244745,9606.ENSP00000245479,9606.ENSP00000305422,9606.ENSP00000311816,9606.ENSP00000323670,9606.ENSP00000332973,9606.ENSP00000338157,9606.ENSP00000344352,9606.ENSP00000355001,9606.ENSP00000360811,9606.ENSP00000368014,9606.ENSP00000370421,9606.ENSP00000385523,9606.ENSP00000430432,9606.ENSP00000444198,9606.ENSP00000482169,…	XBP1,HOXA5,NFKB1,SOX4,SOX9,CEBPB,REST,ZBTB7A,SMAD3,ZBTB16,ATF3,POU3F3,LHX3,PAX4,PDX1,PPARA,HDAC2,CITED2,NEFL,FOXP1,POU3F4,HOXA13
GO:0001829	Trophectodermal cell differentiation	3	19	1.36	0.0173	9606.ENSP00000231121,9606.ENSP00000370408,9606.ENSP00000444198	HAND1,CDX2,CITED2
GO:0021516	Dorsal spinal cord development	3	19	1.36	0.0173	9606.ENSP00000239144,9606.ENSP00000360811,9606.ENSP00000362588	HOXB8,LHX3,PBX3
GO:0048546	Digestive tract morphogenesis	4	48	1.08	0.0173	9606.ENSP00000228682,9606.ENSP00000332973,9606.ENSP00000355870,9606.ENSP00000497112	GLI1,SMAD3,HLX,HOXA13
GO:0080135	Regulation of cellular response to stress	14	712	0.46	0.0173	9606.ENSP00000216037,9606.ENSP00000227163,9606.ENSP00000244745,9606.ENSP00000245787,9606.ENSP00000262238,9606.ENSP00000262319,9606.ENSP00000263253,9606.ENSP00000264674,9606.ENSP00000311816,9606.ENSP00000314080,9606.ENSP00000337332,9606.ENSP00000370421,9606.ENSP00000466022,9606.ENSP00000484803	XBP1,SPI1,SOX4,INSIG2,YY1,TELO2,EP300,MECOM,REST,HIC1,SIRT6,PDX1,CEBPG,FOXP1
GO:1902895	Positive regulation of miRNA transcription	4	48	1.08	0.0173	9606.ENSP00000227163,9606.ENSP00000332973,9606.ENSP00000339992,9606.ENSP00000435233	SPI1,SMAD3,MYB,TEAD1
GO:2000648	Positive regulation of stem cell proliferation	4	48	1.08	0.0173	9606.ENSP00000229307,9606.ENSP00000245479,9606.ENSP00000337332,9606.ENSP00000360493	NANOG,SOX9,SIRT6,RUNX2
GO:0006990	Positive regulation of transcription from RNA polymerase II promoter involved in unfolded protein response	2	3	1.99	0.0179	9606.ENSP00000216037,9606.ENSP00000263253	XBP1,EP300
GO:0007224	Smoothened signaling pathway	5	89	0.91	0.0179	9606.ENSP00000228682,9606.ENSP00000295886,9606.ENSP00000360493,9606.ENSP00000370421,9606.ENSP00000492024	GLI1,NKX6-1,RUNX2,PDX1,PAX6
GO:0010956	Negative regulation of calcidiol 1-monooxygenase activity	2	3	1.99	0.0179	9606.ENSP00000226574,9606.ENSP00000294702	NFKB1,GFI1
GO:0021700	Developmental maturation	8	256	0.66	0.0179	9606.ENSP00000222726,9606.ENSP00000290295,9606.ENSP00000295886,9606.ENSP00000323670,9606.ENSP00000338157,9606.ENSP00000341815,9606.ENSP00000360493,9606.ENSP00000482169	HOXA5,HOXB13,NKX6-1,ZBTB7A,ZBTB16,SOX18,RUNX2,NEFL
GO:0051594	Detection of glucose	2	3	1.99	0.0179	9606.ENSP00000295886,9606.ENSP00000370421	NKX6-1,PDX1
GO:0007623	Circadian rhythm	6	139	0.8	0.0185	9606.ENSP00000256495,9606.ENSP00000263253,9606.ENSP00000337332,9606.ENSP00000368014,9606.ENSP00000385523,9606.ENSP00000430432	BHLHE40,EP300,SIRT6,PAX4,PPARA,HDAC2
GO:0042593	Glucose homeostasis	7	196	0.72	0.0187	9606.ENSP00000216037,9606.ENSP00000244745,9606.ENSP00000312987,9606.ENSP00000328720,9606.ENSP00000337332,9606.ENSP00000370421,9606.ENSP00000492024	XBP1,SOX4,HNF4A,FOXK1,SIRT6,PDX1,PAX6
GO:0001502	Cartilage condensation	3	20	1.34	0.019	9606.ENSP00000245479,9606.ENSP00000281437,9606.ENSP00000398273	SOX9,BARX2,SOX5
GO:0002507	Tolerance induction	3	20	1.34	0.019	9606.ENSP00000291582,9606.ENSP00000323880,9606.ENSP00000365380	AIRE,FOXJ1,FOXP3
GO:0043367	CD4-positive, alpha-beta T cell differentiation	4	50	1.07	0.019	9606.ENSP00000286639,9606.ENSP00000355870,9606.ENSP00000365380,9606.ENSP00000484803	BATF,HLX,FOXP3,FOXP1
GO:0001823	Mesonephros development	5	92	0.9	0.0201	9606.ENSP00000245479,9606.ENSP00000323880,9606.ENSP00000332973,9606.ENSP00000338157,9606.ENSP00000338290	SOX9,FOXJ1,SMAD3,ZBTB16,GZF1
GO:0030509	BMP signaling pathway	5	92	0.9	0.0201	9606.ENSP00000259915,9606.ENSP00000332973,9606.ENSP00000360493,9606.ENSP00000389870,9606.ENSP00000498116	POU5F1,SMAD3,RUNX2,DLX3,DLX5
GO:0046638	Positive regulation of alpha-beta T cell differentiation	4	51	1.06	0.0202	9606.ENSP00000338157,9606.ENSP00000339992,9606.ENSP00000355870,9606.ENSP00000365380	ZBTB16,MYB,HLX,FOXP3
GO:2000757	Negative regulation of peptidyl-lysine acetylation	3	21	1.32	0.0212	9606.ENSP00000227163,9606.ENSP00000365380,9606.ENSP00000430432	SPI1,FOXP3,HDAC2
GO:0043069	Negative regulation of programmed cell death	16	911	0.41	0.0215	9606.ENSP00000216037,9606.ENSP00000226574,9606.ENSP00000245479,9606.ENSP00000264674,9606.ENSP00000305422,9606.ENSP00000332973,9606.ENSP00000355001,9606.ENSP00000360811,9606.ENSP00000368014,9606.ENSP00000370421,9606.ENSP00000385523,9606.ENSP00000430432,9606.ENSP00000444198,9606.ENSP00000482169,9606.ENSP00000484803,9606.ENSP00000495996	XBP1,NFKB1,SOX9,MECOM,CEBPB,SMAD3,POU3F3,LHX3,PAX4,PDX1,PPARA,HDAC2,CITED2,NEFL,FOXP1,POU3F4
GO:1901983	Regulation of protein acetylation	5	94	0.89	0.0217	9606.ENSP00000216037,9606.ENSP00000227163,9606.ENSP00000244745,9606.ENSP00000365380,9606.ENSP00000430432	XBP1,SPI1,SOX4,FOXP3,HDAC2
GO:0030512	Negative regulation of transforming growth factor beta receptor signaling pathway	5	95	0.89	0.0227	9606.ENSP00000216037,9606.ENSP00000302630,9606.ENSP00000323670,9606.ENSP00000385523,9606.ENSP00000430432	XBP1,ONECUT1,ZBTB7A,PPARA,HDAC2
GO:0060541	Respiratory system development	7	204	0.7	0.0228	9606.ENSP00000222726,9606.ENSP00000228682,9606.ENSP00000245479,9606.ENSP00000263253,9606.ENSP00000323880,9606.ENSP00000360811,9606.ENSP00000498116	HOXA5,GLI1,SOX9,EP300,FOXJ1,LHX3,DLX5
GO:0051726	Regulation of cell cycle	18	1108	0.37	0.0235	9606.ENSP00000228682,9606.ENSP00000245479,9606.ENSP00000249501,9606.ENSP00000262238,9606.ENSP00000262319,9606.ENSP00000262965,9606.ENSP00000264157,9606.ENSP00000264674,9606.ENSP00000294339,9606.ENSP00000297338,9606.ENSP00000312631,9606.ENSP00000323588,9606.ENSP00000344782,9606.ENSP00000360532,9606.ENSP00000371711,9606.ENSP00000377721,9606.ENSP00000444198,9606.ENSP00000497112	GLI1,SOX9,HOXD10,YY1,TELO2,TCF3,CCNT2,MECOM,TAL1,RAD21,INSM1,SOX2,GFI1B,CDC5L,DMRT1,NR2F2,CITED2,HOXA13
GO:0048511	Rhythmic process	8	270	0.64	0.0238	9606.ENSP00000256495,9606.ENSP00000263253,9606.ENSP00000312987,9606.ENSP00000329357,9606.ENSP00000337332,9606.ENSP00000368014,9606.ENSP00000385523,9606.ENSP00000430432	BHLHE40,EP300,HNF4A,SP1,SIRT6,PAX4,PPARA,HDAC2
GO:2000179	Positive regulation of neural precursor cell proliferation	4	54	1.03	0.0242	9606.ENSP00000228682,9606.ENSP00000312631,9606.ENSP00000383909,9606.ENSP00000492024	GLI1,INSM1,DMRTA2,PAX6
GO:0045638	Negative regulation of myeloid cell differentiation	5	97	0.88	0.0244	9606.ENSP00000222726,9606.ENSP00000239144,9606.ENSP00000338157,9606.ENSP00000339992,9606.ENSP00000343619	HOXA5,HOXB8,ZBTB16,MYB,HOXA9
GO:0034284	Response to monosaccharide	6	149	0.77	0.0247	9606.ENSP00000216037,9606.ENSP00000244745,9606.ENSP00000295886,9606.ENSP00000312987,9606.ENSP00000360493,9606.ENSP00000370421	XBP1,SOX4,NKX6-1,HNF4A,RUNX2,PDX1
GO:1901329	Regulation of odontoblast differentiation	2	4	1.86	0.0247	9606.ENSP00000305422,9606.ENSP00000354855	CEBPB,NFE2L1
GO:2000741	Positive regulation of mesenchymal stem cell differentiation	2	4	1.86	0.0247	9606.ENSP00000245479,9606.ENSP00000398273	SOX9,SOX5
GO:0061351	Neural precursor cell proliferation	5	98	0.87	0.0252	9606.ENSP00000329170,9606.ENSP00000355001,9606.ENSP00000383909,9606.ENSP00000398273,9606.ENSP00000492024	POU3F2,POU3F3,DMRTA2,SOX5,PAX6
GO:0002070	Epithelial cell maturation	3	23	1.28	0.0257	9606.ENSP00000222726,9606.ENSP00000290295,9606.ENSP00000295886	HOXA5,HOXB13,NKX6-1
GO:0023019	Signal transduction involved in regulation of gene expression	3	23	1.28	0.0257	9606.ENSP00000312987,9606.ENSP00000332973,9606.ENSP00000492024	HNF4A,SMAD3,PAX6
GO:0060740	Prostate gland epithelium morphogenesis	3	23	1.28	0.0257	9606.ENSP00000245479,9606.ENSP00000290295,9606.ENSP00000497112	SOX9,HOXB13,HOXA13
GO:0019216	Regulation of lipid metabolic process	9	346	0.58	0.0263	9606.ENSP00000216037,9606.ENSP00000226574,9606.ENSP00000245479,9606.ENSP00000245787,9606.ENSP00000294702,9606.ENSP00000311816,9606.ENSP00000312987,9606.ENSP00000337332,9606.ENSP00000385523	XBP1,NFKB1,SOX9,INSIG2,GFI1,REST,HNF4A,SIRT6,PPARA
GO:0060349	Bone morphogenesis	5	100	0.86	0.0271	9606.ENSP00000245479,9606.ENSP00000245787,9606.ENSP00000360493,9606.ENSP00000444198,9606.ENSP00000498116	SOX9,INSIG2,RUNX2,CITED2,DLX5
GO:0030851	Granulocyte differentiation	3	24	1.26	0.0284	9606.ENSP00000227163,9606.ENSP00000294339,9606.ENSP00000444198	SPI1,TAL1,CITED2
GO:0040008	Regulation of growth	13	671	0.45	0.0284	9606.ENSP00000216037,9606.ENSP00000228682,9606.ENSP00000262238,9606.ENSP00000290295,9606.ENSP00000295886,9606.ENSP00000312987,9606.ENSP00000329170,9606.ENSP00000332973,9606.ENSP00000355870,9606.ENSP00000385523,9606.ENSP00000435233,9606.ENSP00000444198,9606.ENSP00000484803	XBP1,GLI1,YY1,HOXB13,NKX6-1,HNF4A,POU3F2,SMAD3,HLX,PPARA,TEAD1,CITED2,FOXP1
GO:0060575	Intestinal epithelial cell differentiation	3	24	1.26	0.0284	9606.ENSP00000222726,9606.ENSP00000245479,9606.ENSP00000370408	HOXA5,SOX9,CDX2
GO:0071695	Anatomical structure maturation	7	214	0.68	0.0284	9606.ENSP00000222726,9606.ENSP00000290295,9606.ENSP00000295886,9606.ENSP00000323670,9606.ENSP00000338157,9606.ENSP00000341815,9606.ENSP00000360493	HOXA5,HOXB13,NKX6-1,ZBTB7A,ZBTB16,SOX18,RUNX2
GO:2000738	Positive regulation of stem cell differentiation	3	24	1.26	0.0284	9606.ENSP00000245479,9606.ENSP00000337332,9606.ENSP00000398273	SOX9,SIRT6,SOX5
GO:0060284	Regulation of cell development	11	506	0.5	0.0291	9606.ENSP00000234198,9606.ENSP00000256495,9606.ENSP00000295886,9606.ENSP00000308944,9606.ENSP00000311816,9606.ENSP00000325546,9606.ENSP00000369270,9606.ENSP00000383909,9606.ENSP00000430432,9606.ENSP00000482169,9606.ENSP00000492024	DLX2,BHLHE40,NKX6-1,HLTF,REST,PLAG1,RREB1,DMRTA2,HDAC2,NEFL,PAX6
GO:0043388	Positive regulation of DNA binding	4	58	1	0.0295	9606.ENSP00000263253,9606.ENSP00000370421,9606.ENSP00000466022,9606.ENSP00000492024	EP300,PDX1,CEBPG,PAX6
GO:0007283	Spermatogenesis	12	591	0.47	0.0302	9606.ENSP00000162391,9606.ENSP00000228682,9606.ENSP00000245479,9606.ENSP00000262238,9606.ENSP00000283921,9606.ENSP00000316842,9606.ENSP00000323880,9606.ENSP00000338157,9606.ENSP00000343619,9606.ENSP00000350844,9606.ENSP00000371711,9606.ENSP00000379368	FOXJ2,GLI1,SOX9,YY1,HOXA10,SIX5,FOXJ1,ZBTB16,HOXA9,PAX5,DMRT1,ZNF35
GO:0010646	Regulation of cell communication	38	3355	0.22	0.032	9606.ENSP00000216037,9606.ENSP00000226574,9606.ENSP00000227163,9606.ENSP00000228682,9606.ENSP00000234198,9606.ENSP00000239882,9606.ENSP00000244745,9606.ENSP00000245479,9606.ENSP00000245787,9606.ENSP00000253968,9606.ENSP00000259915,9606.ENSP00000261313,9606.ENSP00000262319,9606.ENSP00000263253,9606.ENSP00000264674,9606.ENSP00000294702,9606.ENSP00000295886,9606.ENSP00000302630,9606.ENSP00000311816,…	XBP1,NFKB1,SPI1,GLI1,DLX2,ELF1,SOX4,SOX9,INSIG2,BARX1,POU5F1,PEBP1,TELO2,EP300,MECOM,GFI1,NKX6-1,ONECUT1,REST,HNF4A,HIC1,SOX2,ZBTB7A,FOXL1,SMAD3,SIRT6,ATF3,RUNX2,PDX1,DMRT1,PPARA,RXRA,HDAC2,CITED2,HMGN3,FOXP1,HOXA13,DLX5
GO:0090263	Positive regulation of canonical Wnt signaling pathway	5	105	0.84	0.0323	9606.ENSP00000226574,9606.ENSP00000244745,9606.ENSP00000259915,9606.ENSP00000332973,9606.ENSP00000498116	NFKB1,SOX4,POU5F1,SMAD3,DLX5
GO:0009786	Regulation of asymmetric cell division	2	5	1.77	0.0324	9606.ENSP00000259915,9606.ENSP00000492024	POU5F1,PAX6
GO:0021780	Glial cell fate specification	2	5	1.77	0.0324	9606.ENSP00000245479,9606.ENSP00000492024	SOX9,PAX6
GO:0021869	Forebrain ventricular zone progenitor cell division	2	5	1.77	0.0324	9606.ENSP00000329170,9606.ENSP00000355001	POU3F2,POU3F3
GO:0002244	Hematopoietic progenitor cell differentiation	5	106	0.84	0.0331	9606.ENSP00000227163,9606.ENSP00000244745,9606.ENSP00000286639,9606.ENSP00000311816,9606.ENSP00000444198	SPI1,SOX4,BATF,REST,CITED2
GO:0023051	Regulation of signaling	38	3367	0.22	0.0335	9606.ENSP00000216037,9606.ENSP00000226574,9606.ENSP00000227163,9606.ENSP00000228682,9606.ENSP00000234198,9606.ENSP00000239882,9606.ENSP00000244745,9606.ENSP00000245479,9606.ENSP00000245787,9606.ENSP00000253968,9606.ENSP00000259915,9606.ENSP00000261313,9606.ENSP00000262319,9606.ENSP00000263253,9606.ENSP00000264674,9606.ENSP00000294702,9606.ENSP00000295886,9606.ENSP00000302630,9606.ENSP00000311816,…	XBP1,NFKB1,SPI1,GLI1,DLX2,ELF1,SOX4,SOX9,INSIG2,BARX1,POU5F1,PEBP1,TELO2,EP300,MECOM,GFI1,NKX6-1,ONECUT1,REST,HNF4A,HIC1,SOX2,ZBTB7A,FOXL1,SMAD3,SIRT6,ATF3,RUNX2,PDX1,DMRT1,PPARA,RXRA,HDAC2,CITED2,HMGN3,FOXP1,HOXA13,DLX5
GO:0048596	Embryonic camera-type eye morphogenesis	3	26	1.23	0.0335	9606.ENSP00000444198,9606.ENSP00000492024,9606.ENSP00000496415	CITED2,PAX6,FOXF2
GO:0045833	Negative regulation of lipid metabolic process	5	107	0.83	0.0343	9606.ENSP00000226574,9606.ENSP00000245479,9606.ENSP00000245787,9606.ENSP00000294702,9606.ENSP00000311816	NFKB1,SOX9,INSIG2,GFI1,REST
GO:2001252	Positive regulation of chromosome organization	5	107	0.83	0.0343	9606.ENSP00000262238,9606.ENSP00000294339,9606.ENSP00000297338,9606.ENSP00000337332,9606.ENSP00000430110	YY1,TAL1,RAD21,SIRT6,HMBOX1
GO:0030325	Adrenal gland development	3	27	1.21	0.0368	9606.ENSP00000312631,9606.ENSP00000332973,9606.ENSP00000444198	INSM1,SMAD3,CITED2
GO:0009611	Response to wounding	10	444	0.52	0.037	9606.ENSP00000228682,9606.ENSP00000259915,9606.ENSP00000290295,9606.ENSP00000312987,9606.ENSP00000323588,9606.ENSP00000332973,9606.ENSP00000370421,9606.ENSP00000385523,9606.ENSP00000482169,9606.ENSP00000492024	GLI1,POU5F1,HOXB13,HNF4A,SOX2,SMAD3,PDX1,PPARA,NEFL,PAX6
GO:0001947	Heart looping	4	63	0.97	0.0376	9606.ENSP00000231121,9606.ENSP00000332973,9606.ENSP00000341815,9606.ENSP00000444198	HAND1,SMAD3,SOX18,CITED2
GO:1903037	Regulation of leukocyte cell-cell adhesion	9	368	0.55	0.0376	9606.ENSP00000216037,9606.ENSP00000244745,9606.ENSP00000305422,9606.ENSP00000323880,9606.ENSP00000338157,9606.ENSP00000339992,9606.ENSP00000355870,9606.ENSP00000365380,9606.ENSP00000385523	XBP1,SOX4,CEBPB,FOXJ1,ZBTB16,MYB,HLX,FOXP3,PPARA
GO:0048469	Cell maturation	6	166	0.72	0.0386	9606.ENSP00000222726,9606.ENSP00000290295,9606.ENSP00000295886,9606.ENSP00000323670,9606.ENSP00000341815,9606.ENSP00000360493	HOXA5,HOXB13,NKX6-1,ZBTB7A,SOX18,RUNX2
GO:0048609	Multicellular organismal reproductive process	15	883	0.39	0.0394	9606.ENSP00000162391,9606.ENSP00000228682,9606.ENSP00000245479,9606.ENSP00000262238,9606.ENSP00000283921,9606.ENSP00000316842,9606.ENSP00000319651,9606.ENSP00000323880,9606.ENSP00000338157,9606.ENSP00000343619,9606.ENSP00000350844,9606.ENSP00000371711,9606.ENSP00000377721,9606.ENSP00000379368,9606.ENSP00000444198	FOXJ2,GLI1,SOX9,YY1,HOXA10,SIX5,DMRTA1,FOXJ1,ZBTB16,HOXA9,PAX5,DMRT1,NR2F2,ZNF35,CITED2
GO:0080134	Regulation of response to stress	20	1373	0.33	0.0394	9606.ENSP00000216037,9606.ENSP00000226574,9606.ENSP00000227163,9606.ENSP00000244745,9606.ENSP00000245787,9606.ENSP00000262238,9606.ENSP00000262319,9606.ENSP00000263253,9606.ENSP00000264674,9606.ENSP00000305422,9606.ENSP00000311816,9606.ENSP00000314080,9606.ENSP00000332973,9606.ENSP00000337332,9606.ENSP00000365380,9606.ENSP00000369270,9606.ENSP00000370421,9606.ENSP00000385523,9606.ENSP00000466022,…	XBP1,NFKB1,SPI1,SOX4,INSIG2,YY1,TELO2,EP300,MECOM,CEBPB,REST,HIC1,SMAD3,SIRT6,FOXP3,RREB1,PDX1,PPARA,CEBPG,FOXP1
GO:0019953	Sexual reproduction	15	885	0.39	0.0401	9606.ENSP00000162391,9606.ENSP00000228682,9606.ENSP00000245479,9606.ENSP00000249501,9606.ENSP00000262238,9606.ENSP00000283921,9606.ENSP00000316842,9606.ENSP00000319651,9606.ENSP00000323880,9606.ENSP00000338157,9606.ENSP00000343619,9606.ENSP00000350844,9606.ENSP00000371711,9606.ENSP00000377721,9606.ENSP00000379368	FOXJ2,GLI1,SOX9,HOXD10,YY1,HOXA10,SIX5,DMRTA1,FOXJ1,ZBTB16,HOXA9,PAX5,DMRT1,NR2F2,ZNF35
GO:0002513	Tolerance induction to self antigen	2	6	1.69	0.0412	9606.ENSP00000291582,9606.ENSP00000365380	AIRE,FOXP3
GO:0002517	T cell tolerance induction	2	6	1.69	0.0412	9606.ENSP00000291582,9606.ENSP00000365380	AIRE,FOXP3
GO:0014807	Regulation of somitogenesis	2	6	1.69	0.0412	9606.ENSP00000370408,9606.ENSP00000371686	CDX2,DMRT2
GO:0045347	Negative regulation of MHC class II biosynthetic process	2	6	1.69	0.0412	9606.ENSP00000227163,9606.ENSP00000430432	SPI1,HDAC2
GO:0046533	Negative regulation of photoreceptor cell differentiation	2	6	1.69	0.0412	9606.ENSP00000234198,9606.ENSP00000245479	DLX2,SOX9
GO:0043066	Negative regulation of apoptotic process	15	891	0.39	0.0421	9606.ENSP00000216037,9606.ENSP00000226574,9606.ENSP00000245479,9606.ENSP00000305422,9606.ENSP00000332973,9606.ENSP00000355001,9606.ENSP00000360811,9606.ENSP00000368014,9606.ENSP00000370421,9606.ENSP00000385523,9606.ENSP00000430432,9606.ENSP00000444198,9606.ENSP00000482169,9606.ENSP00000484803,9606.ENSP00000495996	XBP1,NFKB1,SOX9,CEBPB,SMAD3,POU3F3,LHX3,PAX4,PDX1,PPARA,HDAC2,CITED2,NEFL,FOXP1,POU3F4
GO:0050863	Regulation of T cell activation	9	376	0.54	0.0421	9606.ENSP00000216037,9606.ENSP00000244745,9606.ENSP00000286639,9606.ENSP00000305422,9606.ENSP00000323880,9606.ENSP00000338157,9606.ENSP00000339992,9606.ENSP00000355870,9606.ENSP00000365380	XBP1,SOX4,BATF,CEBPB,FOXJ1,ZBTB16,MYB,HLX,FOXP3
GO:0060765	Regulation of androgen receptor signaling pathway	3	29	1.18	0.0427	9606.ENSP00000263253,9606.ENSP00000323670,9606.ENSP00000484803	EP300,ZBTB7A,FOXP1
GO:0001824	Blastocyst development	5	114	0.81	0.0428	9606.ENSP00000231121,9606.ENSP00000259915,9606.ENSP00000352673,9606.ENSP00000370408,9606.ENSP00000444198	HAND1,POU5F1,ELF3,CDX2,CITED2
GO:0001763	Morphogenesis of a branching structure	6	171	0.71	0.0432	9606.ENSP00000222726,9606.ENSP00000234198,9606.ENSP00000245479,9606.ENSP00000290295,9606.ENSP00000338290,9606.ENSP00000497112	HOXA5,DLX2,SOX9,HOXB13,GZF1,HOXA13
GO:0046890	Regulation of lipid biosynthetic process	6	172	0.71	0.0443	9606.ENSP00000216037,9606.ENSP00000226574,9606.ENSP00000245787,9606.ENSP00000294702,9606.ENSP00000311816,9606.ENSP00000385523	XBP1,NFKB1,INSIG2,GFI1,REST,PPARA
GO:0010629	Negative regulation of gene expression	15	899	0.39	0.0452	9606.ENSP00000226574,9606.ENSP00000227163,9606.ENSP00000245479,9606.ENSP00000259915,9606.ENSP00000262238,9606.ENSP00000311816,9606.ENSP00000323880,9606.ENSP00000325546,9606.ENSP00000329170,9606.ENSP00000332973,9606.ENSP00000337332,9606.ENSP00000365380,9606.ENSP00000385523,9606.ENSP00000444198,9606.ENSP00000484803	NFKB1,SPI1,SOX9,POU5F1,YY1,REST,FOXJ1,PLAG1,POU3F2,SMAD3,SIRT6,FOXP3,PPARA,CITED2,FOXP1
GO:0006006	Glucose metabolic process	5	116	0.8	0.0456	9606.ENSP00000302630,9606.ENSP00000328720,9606.ENSP00000344352,9606.ENSP00000370421,9606.ENSP00000385523	ONECUT1,FOXK1,ATF3,PDX1,PPARA
GO:0042752	Regulation of circadian rhythm	5	117	0.79	0.0471	9606.ENSP00000256495,9606.ENSP00000305343,9606.ENSP00000312987,9606.ENSP00000337332,9606.ENSP00000385523	BHLHE40,SOX14,HNF4A,SIRT6,PPARA
GO:0042592	Homeostatic process	20	1406	0.32	0.0494	9606.ENSP00000216037,9606.ENSP00000227163,9606.ENSP00000244745,9606.ENSP00000245479,9606.ENSP00000294339,9606.ENSP00000312987,9606.ENSP00000323670,9606.ENSP00000328720,9606.ENSP00000337332,9606.ENSP00000339992,9606.ENSP00000354855,9606.ENSP00000355001,9606.ENSP00000356591,9606.ENSP00000365380,9606.ENSP00000370421,9606.ENSP00000420009,9606.ENSP00000444198,9606.ENSP00000466022,9606.ENSP00000492024,…	XBP1,SPI1,SOX4,SOX9,TAL1,HNF4A,ZBTB7A,FOXK1,SIRT6,MYB,NFE2L1,POU3F3,SOAT1,FOXP3,PDX1,HOXB6,CITED2,CEBPG,PAX6,HOXA13

## Sheet: S9
Supplementary Table S9. CMC burden test results for all the analysed genes in the panel.
Gene	Range	#Variants	NonRefSite	p
PCSK4	19:1481427-1490450	7	509	0.000103677
AP3B1	5:78002325-78294698,5:78000521-78294698	15	389	0.000525508
DLK1	14:100726891-100738224,14:100726891-100738224	5	71	0.000548203
VPS54	2:63892149-64019428,2:63892149-64019428	12	280	0.00111375
MSH6	2:47783954-47806953,2:47783081-47806953,2:47783081-47806953,2:47783144-47806953	15	38	0.00203696
TLR3	4:186069155-186088073	10	150	0.00224942
GJB3	1:34782267-34786364,1:34781213-34786364	9	470	0.00241241
EME2	16:1773227-1776238	12	98	0.0034207
THOC1	18:214519-268047	2	13	0.00349739
SHOC1	9:111686170-111759536,9:111686170-111794937,9:111686170-111794937,9:111686170-111783493,9:111686170-111759536	17	153	0.00487808
SPACA1	6:88047840-88066838	4	21	0.00518312
TSKS	19:49739759-49763306	7	425	0.00610257
CAVIN1	17:42402448-42423256	5	70	0.00615236
XRCC1	19:43543310-43575527	7	125	0.00648071
ATAD5	17:30831965-30895865	11	372	0.00687525
AGER	6:32180968-32184253,6:32180968-32184253,6:32180968-32184253,6:32180968-32184253,6:32180967-32184322,6:32180968-32184253,6:32180968-32184253,6:32180968-32184253,6:32180967-32184322,6:32180968-32184253,6_GL000256v2_alt:3497175-3500460,6_GL000256v2_alt:3497175-3500460,6_GL000256v2_alt:3497175-3500460,6_GL000256v2_alt:3497174-3500529,6_GL000256v2_alt:3497174-3500529,6_GL000256v2_alt:3497175-3500460,6…	13	251	0.00701503
BRWD1	21:39296436-39313786,21:39185481-39313632,21:39184175-39313632	18	550	0.00803267
ASZ1	7:117363221-117427493,7:117363221-117427493,7:117363221-117427493	4	8	0.00924407
TSPYL1	6:116274857-116279930	9	182	0.0092589
PNLDC1	6:159800275-159820704,6:159800248-159820704	8	221	0.00965106
CSF2RB	22:36913627-36940437	15	917	0.0102915
HSD17B8	6:33204654-33206831,6_GL000251v2_alt:4616159-4618332,6_GL000253v2_alt:4624127-4626308,6_GL000254v2_alt:4640607-4642784,6_GL000255v2_alt:4399058-4401239,6_GL000252v2_alt:4448153-4450330	7	37	0.0107799
ENTPD7	10:99659508-99711241,10:99659628-99711245,10:99659508-99711241	7	272	0.0124834
SCAPER	15:76347903-76905340,15:76347903-76905340,15:76347903-76905340,15:76348185-76861944,15:76347903-76905340,15:76347903-76905340,15:76347903-76905340	17	484	0.0132538
EPC1	10:32267750-32378769,10:32267750-32378769,10:32267750-32347158,10:32267750-32347158,10:32284120-32347158,10:32284120-32347158,10:32267750-32347158,10:32267750-32347158,10:32267750-32347158,10:32267750-32378769,10:32345111-32378769,10:32345111-32378769,10:32267750-32347158,10:32267750-32347158,10:32345111-32347158,10:32345111-32347158	12	103	0.0137319
LILRB1	19_GL949746v1_alt:536796-543916,19_GL949746v1_alt:536796-543916,19_GL949746v1_alt:536902-543916,19_GL949746v1_alt:536902-540569,19_GL949746v1_alt:536902-543916,19_GL949746v1_alt:523315-543916,19_GL949746v1_alt:536902-543916,19:54630410-54637530,19:54630410-54637530,19:54630516-54637530,19:54630516-54634183,19:54630516-54637530,19:54616929-54637530,19:54630516-54637530,19_GL949753v2_alt:363078-364…	10	344	0.0143093
PRKDC	8:47773112-47960136,8:47773112-47960136	29	306	0.0155757
MROH2B	5:40998019-41071342	30	1041	0.0168804
EBI3	19:4229522-4237527	1	2	0.0170052
SYNE1	6:152121683-152168287,6:152121683-152185378,6:152121686-152637362,6:152121683-152636851	108	1747	0.0175169
MCM8-AS1	20:5990794-6005821	1	126	0.0175268
SLF1	5:94618668-94697621	6	110	0.0175384
PATZ1	22:31325803-31346346,22:31340678-31346346,22:31325803-31346346,22:31325803-31346346	8	70	0.0187796
IL12A	3:159988834-159996019,3:159988834-159996019,3:159988834-159996019	3	25	0.0189674
IL12A-AS1	3:159913400-160207092	3	25	0.0189674
PATL2	15:44665731-44676888,15:44665731-44676888	6	288	0.0200834
PLCZ1	12:18683179-18737509,12:18683179-18738012,12:18683179-18738012	7	288	0.0208267
RTEL1-TNFRSF6B	20:63657809-63698698	30	810	0.0216706
CFI	4:109740694-109801999,4:109730981-109801999,4:109730981-109801999,4:109730981-109801999,4:109730981-109801999,4:109730981-109801999,4:109740694-109801999,4:109740694-109801999,4:109740694-109801999,4:109740694-109801999,4:109740694-109801999,4:109740694-109801999,4:109740694-109801999	10	30	0.0217292
FOXL2	3:138944223-138947137	2	128	0.0223351
RTEL1	20:63658311-63696245,20:63657809-63696253,20:63658311-63696245,20:63658311-63696245	25	806	0.022647
EXOSC3	9:37779713-37785064,9:37779713-37785092	4	7	0.0240876
LEF1	4:108047544-108168956,4:108047544-108168956,4:108047544-108166797,4:108047547-108168932	7	74	0.0242776
FIGLA	2:70777309-70790643	1	2	0.0244178
LY9	1:160796173-160828255,1:160796173-160828255,1:160796173-160828255,1:160796173-160802746	10	98	0.0250428
KIF2C	1:44739836-44767766,1:44739836-44767766,1:44746393-44767766,1:44746393-44767766	9	130	0.0252502
MMP14	14:22836584-22847758	5	126	0.0253532
MTAP	9:21802635-21867081	6	16	0.0254633
NME8	7:37848596-37900396	10	258	0.025912
SSTR3	22:37204236-37212477,22:37204236-37210689	2	269	0.0266246
SUSD4	1:223220832-223364176,1:223234915-223364176	7	85	0.0267306
PRDM7	16:90056565-90077331	6	272	0.0278725
SEMA4A	1:156153584-156177744,1:156149943-156177751,1:156149943-156177744,1:156149943-156177744,1:156149943-156177744,1:156153577-156177751,1:156154547-156177744,1:156149943-156177744	6	90	0.0280174
ZSCAN2	15:84601008-84623716,15:84601008-84606885,15:84601008-84616611	10	125	0.0284783
CSDE1	1:114716915-114757984,1:114716915-114757984,1:114716915-114757984,1:114716915-114757984,1:114716912-114758050,1:114716915-114757984	5	246	0.029397
DNAH11	7:21543038-21901839	105	1819	0.0302041
INSRR	1:156840062-156859117	5	169	0.0305224
IGF1R	15:98648538-98964530,15:98648538-98964530	18	588	0.0305477
TLR4	9:117704402-117724735,9:117704402-117724735,9:117704402-117724735	10	116	0.0307421
TCIRG1	11:68039024-68050895,11:68042979-68050899,11:68039024-68050895	11	255	0.0318138
SPATC1L	21_KI270872v1_alt:20596-45829,21_KI270872v1_alt:20596-45829,21:46161159-46184459,21:46161159-46184459	7	101	0.0323726
GMCL2	5:178184505-178187371	4	191	0.0326627
HDAC10	22:50245183-50251265,22:50245183-50251265	19	295	0.0331457
VIPAS39	14:77426674-77457601,14:77426674-77457601,14:77426674-77457601,14:77426674-77457601,14:77426674-77457601	5	73	0.0342703
TYROBP	19:35904405-35908295,19:35904405-35908295,19:35904405-35908295,19:35904405-35908295,19:35904405-35908295	1	43	0.0355062
PAPOLB	7:4857737-4862030	9	85	0.036002
PGK2	6:49785659-49787285	7	14	0.0361861
TAF1L	9:32629453-32635669	20	370	0.0361972
ARID4B	1:235166901-235328179,1:235166894-235327487,1:235166901-235328179,1:235166901-235328179	5	455	0.0371174
NDC1	1:53765480-53838296,1:53765480-53838296,1:53765480-53838296	11	73	0.0372965
APLF	2:68467584-68580162	8	359	0.0374874
SLC22A14	3:38305935-38318575,3:38282293-38318575	16	423	0.038626
DEFB132	20:257723-261095	1	107	0.0388872
ADAM17	2:9488485-9555830,2:9488485-9555830,2:9488485-9555830	7	130	0.039121
KLHDC3	6:43014248-43021293,6:43014248-43021293	8	27	0.0405857
FOXD1	5:73446267-73448777	5	243	0.0410726
SPATA31D1	9:81988771-81995253	36	493	0.0417683
PDGFRB	5:150113838-150155845,5:150113838-150155845,5:150113838-150155845,5:150152338-150155845	12	417	0.042477
TBC1D20	20:435479-462533,20:435479-462533	3	202	0.0434087
HSPD1	2:197486583-197500274,2:197486583-197499840	9	325	0.0434873
XRCC3	14:103697616-103715451,14:103697616-103715451,14:103697616-103715451,14:103697616-103715451,14:103697616-103715451,14:103697616-103715451	6	209	0.0435103
TSNAXIP1	16:67806888-67828068,16:67806888-67828068,16:67806888-67828068,16:67806888-67828068,16:67806888-67828068,16:67806888-67828068,16:67806888-67828068	15	359	0.0435718
FKBP6	7:73328160-73358625,7:73328160-73358625,7:73328160-73358625,7:73328160-73358625	4	9	0.0440153
PSMA8	18:26133868-26193355,18:26133868-26193355,18:26133868-26193355,18:26133868-26193355	1	3	0.0445641
SRPK1	6:35833033-35921180,6:35832965-35921098	9	151	0.0446888
LY6K	8:142700110-142704166,8:142700110-142704166,8:142700110-142705127	2	115	0.0451154
CCDC87	11:66590175-66593063	10	313	0.0451309
WNT2B	1:112466540-112521288,1:112466540-112521288,1:112508964-112530165	11	190	0.0452614
TBX21	17:47733235-47746122	9	420	0.0460198
RELB	19:45001463-45038192	8	71	0.0469895
C17orf99	17:78146384-78166294	2	68	0.0473737
DNAH7	2:195737702-196068837	48	954	0.0482596
INHBB	2:120346135-120351803	2	165	0.0498005
LRP2	2:169127108-169362534	55	863	0.0500651
CDC45	22:19479919-19520608,22:19479825-19520612,22:19479825-19520612,22:19479919-19520608,22:19479465-19520608	7	473	0.0505888
HMGCS2	1:119747995-119768932,1:119748002-119768905	2	9	0.0506994
LHX4	1:180230263-180278984	5	165	0.0510552
TSPYL5	8:97273487-97277928	5	96	0.0511611
SPEM3	17:7428856-7432819,17:7428856-7432819,17_KV575245v1_fix:49313-53276,17_KV575245v1_fix:49313-53276	12	247	0.0512082
NIPBL	5:36876768-37066413,5:36876768-37065819	8	13	0.0513003
MRNIP	5_KV575244v1_fix:602835-624377,5_KV575244v1_fix:602835-624377,5:179837275-179858817,5:179837275-179858817	14	206	0.0515951
SUPV3L1	10:69180233-69209093,10:69180233-69209093,10:69180233-69209093,10:69180233-69209093,10:69180233-69209093,10:69180233-69209093,10:69180233-69209093,10:69180233-69209093,10:69180233-69209093	16	314	0.0517463
SWAP70	11:9664076-9752992,11:9664076-9752992	2	168	0.0524005
LOXL3	2:74532258-74553942,2:74532258-74549526,2:74532258-74553942	8	428	0.0527583
GJA1	6:121435645-121449727	3	189	0.0537769
RECQL5	17:75626853-75667154,17:75648862-75667154,17:75649690-75667154	13	29	0.0538545
KIN	10:7750961-7787993,10:7750961-7787993	5	10	0.0538858
NUGGC	8:28021963-28083936	18	492	0.0540715
DRC1	2:26401919-26456711	11	55	0.0541633
CABYR	18:24138955-24160069,18:24139061-24161600,18:24139061-24161600,18:24139061-24161600,18:24139061-24161600,18:24139483-24161600,18:24139061-24161600	5	18	0.054234
TRRAP	7:98878489-99013243,7:98878489-99013243,7:98878531-99013241	22	425	0.0548389
PFN4	2:24114808-24123334	1	10	0.0554909
HYAL3	3:50292831-50299405,3:50292831-50299405,3:50292831-50298860,3:50292831-50299405,3:50292831-50299405	5	131	0.0561535
BSCL2	11:62690261-62706315,11:62690261-62709619,11:62690261-62707707,11:62690261-62706315,11:62690261-62709619	11	34	0.0571112
PGAM2	7:44062726-44065567	7	123	0.0579448
FCER2	19:7688756-7699479,19:7688775-7702131,19:7688756-7702146	3	480	0.0581653
CYP26A1	10:93073892-93077885,10:93073474-93077884	8	116	0.0598326
CD1A	1:158254423-158258268,1:158248335-158258268	12	538	0.0611934
PSPH	7:56011063-56051444,7:56011063-56051444,7:56011063-56051444,7:56011063-56051444,7:56011063-56051444,7:56011063-56051444,7:56011063-56051444,7:56011063-56051444,7:56011063-56051444,7:56011063-56051444,7:56011063-56051444,7:56011063-56051444,7:56011063-56051444,7:56011063-56051444,7:56011063-56051444,7:56011063-56051444,7:56011063-56051444,7:56011063-56051444,7:56011063-56051444,7:56011063-56051444…	1	5	0.0626409
ATN1	12:6924458-6942321,12:6927958-6942321	9	175	0.0629415
ARPC4-TTLL3	3:9792547-9836356	15	27	0.0632426
TTLL3	3:9810261-9836365,3:9809914-9836365,3:9810261-9836365	15	27	0.0632426
TPGS1	19:507496-519654	4	266	0.0646745
XRCC6	22:41621294-41664041,22:41621162-41664048,22:41621294-41664041,22:41621294-41664041	3	6	0.0647232
MCM3AP-AS1	21:46229230-46251701,21:46229230-46242987,21:46229230-46242987,21:46229230-46251701	4	9	0.0649234
SPATS1	6:44342649-44380179,6:44342649-44380179	5	13	0.0649947
SPOCD1	1:31790421-31816051,1:31790421-31816051,1:31790421-31816051	31	627	0.0651439
AKR1C1	10:4963414-4983282	7	14	0.0651888
BATF	14:75522468-75546991	4	9	0.065359
PATE3	11:125788126-125791600	1	7	0.0653989
NPR2	9:35791590-35809731,9:35791590-35809731	4	4	0.0655626
BCL2L2	14:23306859-23311759,14:23306832-23311751	4	116	0.0660465
CCDC63	12:110846986-110907535,12:110846986-110907535,12:110846986-110907535	4	5	0.066328
CTSH	15:78921059-78945046,15:78921749-78945098	6	163	0.0672865
SLC26A3	7:107765468-107803223	5	292	0.0691302
MCM7	7:100092727-100101397,7:100092727-100100780,7:100092727-100101397	8	41	0.0692359
SUN1	7:816642-874934,7:816642-874934,7:816642-874934,7:816642-874934,7:816642-874934,7:816642-874934,7:816642-874934,7:816642-874934,7:816642-874934,7:816642-874934,7:816642-874934,7:816642-874934,7:816642-874934,7:816642-874934,7:816642-874934,7:816642-874934,7:816642-874934,7:816642-874934,7:816642-874934,7:816642-843108,7:816642-874934,7:816642-874934,7:841373-874934,7:816642-874934,7:816642-874934…	23	541	0.069286
FANCM	14:45135938-45167192,14:45135929-45200890,14:45135929-45200890	34	741	0.069359
RECQL4	8:144511287-144517833	26	305	0.0699502
CATSPERD	19:5720636-5778734	16	825	0.0701955
ZP3	7:76424949-76442069,7:76397521-76442069	11	313	0.0704926
PIWIL2	8:22275566-22356866,8:22275315-22357567,8:22275315-22357567	5	9	0.0731696
TEX47	7:88794105-88795737	4	16	0.073417
DHRS9	2:169069562-169096167,2:169067076-169096167,2:169081106-169096167,2:169072574-169096167,2:169067076-169096167	7	171	0.0747671
SERPING1	11:57598210-57614848,11:57597684-57614848	12	365	0.0750366
ADAMTS16	5:5140329-5320304,5:5140329-5320304	23	537	0.0750755
PLK2	5:58453982-58460086,5:58453982-58460139	6	23	0.0752934
UBE2N	12:93405683-93441947	1	3	0.0763927
CD1E	1:158353893-158357553,1:158353893-158357553,1:158353893-158357553,1:158353893-158357553,1:158353893-158357553,1:158353893-158357553,1:158353893-158357553,1:158353893-158357553,1:158353893-158357553,1:158353893-158357553,1:158353893-158357553,1:158353893-158357553,1:158353695-158357553	11	162	0.0768238
SMAD4	18:51030212-51085041	3	34	0.0782193
ADCYAP1R1	7:31052307-31111474,7:31052307-31111474,7:31052460-31111479,7:31052307-31111474	6	142	0.0790455
FRG2C	3:75664190-75667217	1	2	0.0795453
AVP	20:3082555-3084724	2	2	0.0796918
BCL2	18:63123345-63319769,18:63317953-63319769	2	98	0.0800347
STAT3	17:42313323-42388442,17:42313323-42388442,17:42313323-42388442,17:42313323-42388442,17:42313323-42388442,17:42313323-42388442,17:42313323-42388442,17:42313323-42388442,17:42313323-42388442,17:42313323-42388442,17:42313323-42388442,17:42313323-42388442,17:42313323-42388442,17:42313323-42388442,17:42313323-42388442,17:42313323-42388442,17:42313323-42388442,17:42313323-42388442,17:42313323-42388442,…	5	8	0.0808411
PRMT6	1:107056673-107059294	5	11	0.0816116
TDRD6	6:46687884-46704319,6:46687874-46704319,6:46680267-46704319	39	565	0.0828639
MEIKIN	5:131806990-131945663	6	36	0.0828703
ATP8B3	19:1782074-1812276,19:1782074-1812276,19:1782074-1812276	12	276	0.0835837
ASPM	1:197084126-197146669,1:197084126-197146694	47	374	0.0837779
GCSAML	1:247507108-247577690,1:247518451-247577690,1:247507108-247577690,1:247507108-247577690,1:247507057-247577690,1:247507108-247577690,1:247549133-247577690	8	63	0.0840551
SIRT6	19:4174108-4182563,19:4174108-4182563,19:4174108-4182306,19:4174108-4182563,19:4174108-4182563,19:4174108-4182563,19:4174108-4182563,19:4174108-4182563,19:4174108-4182563	3	58	0.0841791
TNFRSF1B	1:12166990-12209220	3	175	0.0849345
MOV10L1	22:50147054-50161687,22:50090005-50161687,22:50090255-50161687,22:50090005-50161687	10	774	0.0854619
FANCD2	3:10026436-10099343,3:10026436-10101932,3:10026436-10101932,3:10026436-10101932,3:10026436-10040686,3:10026436-10099343	17	214	0.0857176
WNT5A	3:55465714-55485142,3:55465714-55481398,3:55465714-55485285,3:55465714-55487306	1	252	0.0858221
SLFN11	17:35350309-35373621,17:35350309-35373621,17:35350309-35373621,17:35350309-35373621,17:35350309-35373621,17:35350309-35373621,17:35350309-35373621,17:35350309-35373621,17:35350309-35373621,17:35350309-35373621,17:35350309-35373621	10	333	0.0871026
TEX15	8:30831543-30913008,8:30848726-30888706	34	562	0.0879821
CTNNB1	3:41199504-41240443,3:41199504-41240443,3:41199504-41240443,3:41199504-41240443	6	33	0.0883828
ZBTB7B	1:155002648-155018523,1:155002648-155018523,1:155002648-155018523,1:155002648-155018523,1:155002648-155018523,1:155002801-155018523,1:155002801-155018523	4	191	0.0897635
QKI	6:163414717-163578591,6:163414717-163578591,6:163414717-163578591,6:163414717-163578591,6:163414717-163578591	1	2	0.0914598
KIF18A	11:28020618-28108156	6	404	0.0921171
NSUN7	4:40749954-40811184,4:40749954-40811184	11	57	0.0922537
TFAP2C	20:56629305-56639282	1	1	0.0923026
MEIOC	17:44656467-44675801	13	284	0.0924194
GORASP2	2:170928476-170967130,2:170929252-170967130	7	257	0.0926848
SLC9B2	4:103018028-103076761,4:103022252-103076761,4:103018028-103076761,4:103018028-103077319,4:103022252-103076761,4:103022252-103076761,4:103022252-103077319,4:103022252-103076761,4:103022252-103076761,4:103022252-103077319,4:103018028-103076761,4:103018028-103076761	7	47	0.0936036
PRM3	16:11273198-11273629	2	42	0.0945322
ROPN1B	3:125969177-125983453,3:125969177-125983453	1	1	0.0945547
KANSL3	2:96593171-96638312,2:96593171-96638312,2:96593171-96638312,2:96599652-96638312,2:96593171-96638312,2:96593171-96638312,2:96593171-96638312,2:96593171-96638312,2:96593171-96638312,2:96593171-96638312,2:96593171-96637991,2:96593171-96638312,2:96593171-96638312,2:96593171-96638312,2:96593171-96638312,2:96593171-96638312,2:96593171-96638312,2:96593171-96638312,2:96593171-96638312	6	193	0.094619
PPP4R2	3:72996810-73069198,3:72996742-73069201,3:72996810-73069198,3:72996810-73016134,3:72996810-73069198	11	143	0.0946783
BTNL2	6:32393338-32407130,6_GL000250v2_alt:3725569-3739359,6_GL000253v2_alt:3698331-3712147,6_GL000254v2_alt:3735088-3748885,6_GL000255v2_alt:3616377-3630176,6_GL000256v2_alt:3709260-3723057,6_KI270758v1_alt:46825-60642,6_GL000251v2_alt:3831430-3845208,6_GL000252v2_alt:3634429-3648208	19	515	0.0965026
SYNE1-AS1	6:152380529-152381712	1	1	0.0965168
ROR2	9:91726446-91950228,9:91722600-91950228	21	316	0.0971515
GHSR	3:172447542-172448456,3:172443290-172448456	10	218	0.0976499
IL18BP	11:71999616-72002528,11:71998911-72002528,11:71998908-72002804,11:71999926-72002528,11:71999062-72002919,11:71998911-72002804,11:71999062-72002528	2	10	0.0982275
RIMBP3	22:18605814-18611919	1	1	0.0986434
C8B	1:56929206-56966015,1:56929209-56966140,1:56929209-56966140	13	339	0.0987525
TNP2	16:11267856-11269325	5	260	0.0995707
SLA2	20:36612318-36646196,20:36612318-36646196	7	56	0.0997964
RAD51D	17:35092220-35119758,17:35092220-35119860,17:35092220-35119758,17:35092220-35119758,17:35092220-35119758	4	122	0.0998662
TEX9	15:56243972-56430153,15:56243972-56430153,15:56243972-56430153,15:56243972-56430153,15:56243972-56430153,15:56243972-56430153,15:56243972-56435947,15:56365425-56430153,15:56365425-56430153,15:56365425-56430153,15:56365425-56430153,15:56365425-56430153,15:56365425-56430153,15:56365425-56445883,15:56365425-56445883,15:56365425-56430153,15:56365425-56430153,15:56365425-56430153,15:56365425-56430153	6	149	0.100563
RGS2	1:192809038-192812275	1	1	0.100582
FCGR2B	1:161663114-161678654,1:161663114-161678654,1:161663114-161678654,1:161663114-161678654,1:161663114-161678654	2	12	0.100647
HSF2	6:122399651-122433119,6:122399651-122420410,6:122399550-122433119	2	5	0.101167
MARF1	16:15594386-15643154,16:15594386-15643154,16:15594386-15643154,16_KI270853v1_alt:1252377-1301165,16_KI270853v1_alt:1252377-1301165,16_KI270853v1_alt:1252377-1301165	15	99	0.101261
SOX9	17:72121019-72126413	10	149	0.102059
SIAH1	16:48360535-48365887,16:48360535-48385413	1	12	0.102263
KLHL10	17:41837824-41848384,17:41837824-41848384,17:41835684-41848363	3	5	0.102447
SMC5	9:70258977-70354873	13	40	0.104772
TEX46	1:23010833-23015852	3	12	0.10587
MSH2	2:47403066-47483228,2:47403155-47483223	14	127	0.10623
CCNA1	13:36432494-36442870,13:36431829-36442882,13:36432271-36442882,13:36431829-36442882	5	19	0.106583
ACTL7A	9:108862265-108863756	4	9	0.106972
SPATA5L1	15:45402335-45421415,15:45402335-45421415,15:45402335-45421415,15:45402335-45421415,15:45402335-45421415,15:45402320-45415905,15:45402335-45421415	10	294	0.107361
BMPR1A	10:86756618-86927969	5	190	0.10741
ZAR1L	13:32303698-32315363	1	1	0.107823
INSL3	19:17816511-17821519,19:17816511-17821519	2	2	0.108343
NKX2-1	14:36516398-36520232,14:36516398-36519556	1	1	0.109645
NMB	15:84655131-84658199,15:84655131-84658199	2	4	0.110193
M1AP	2:74557882-74648338,2:74557882-74648037,2:74575259-74648330,2:74557882-74648330	12	85	0.110423
ZRANB3	2:135196968-135530730,2:135196968-135530585,2:135196968-135531218	7	306	0.110604
ART3	4:76074708-76112786,4:76011189-76112786,4:76074708-76112786,4:76074708-76112786,4:76074708-76112786,4:76011189-76112786,4:76074708-76112786,4:76011189-76112786,4:76074708-76112786,4:76074708-76112786,4:76074708-76112786,4:76011189-76112786,4:76074708-76112786,4:76074708-76112786,4:76074708-76112786,4:76074708-76112786	9	58	0.110846
ZSCAN21	7:100049773-100065040,7:100049793-100065041,7:100049793-100065041,7:100049773-100065040	2	4	0.111064
CARD9	9:136363955-136373669,9:136363955-136373669	11	399	0.111939
H1-1	6:26017031-26017787	16	489	0.111965
SLC9A8	20:49812827-49892242,20:49812827-49892242,20:49812712-49892242,20:49812827-49892242,20:49812827-49892242,20:49812827-49892242	10	142	0.112492
KLHL6	3:183487550-183555706	8	30	0.112845
NHLH2	1:115836377-115841126,1:115836377-115840703	1	1	0.113041
TEX29	13:111316184-111344247,13:111320641-111344248	4	104	0.113475
TOPAZ1	3:44241885-44332098	20	229	0.113861
BCL2L2-PABPN1	14:23306832-23326185	5	190	0.114002
RORC	1:151806070-151831802,1:151806070-151826096	6	61	0.114094
ROS1	6:117287352-117425942,6:117287352-117425942,6:117287352-117425942	31	570	0.114133
BBS4	15:72686178-72738476,15:72686178-72738476,15:72686178-72738476,15:72686206-72738473,15:72686178-72738476	6	95	0.114374
DCLRE1C	10:14904612-14954096,10:14904612-14954096,10:14904612-14954096,10:14904612-14954096,10:14904612-14954096,10:14897358-14954096,10:14897358-14954096,10:14904612-14954096,10:14904612-14954096,10:14904612-14954096,10:14897358-14954096,10:14904612-14954096,10:14904610-14954432,10:14904612-14954096,10:14897563-14954432	14	445	0.114393
RC3H1	1:173931083-173993072,1:173931083-173993072,1:173931083-173993072,1:173931083-174022357	12	333	0.115047
PYGO1	15:55538886-55588345,15:55538886-55588345,15:55538886-55588971	7	20	0.116394
SPATA32	17:45254392-45262094	5	17	0.116887
RAD50	5:132556976-132646347	17	105	0.117717
ZC3H12A	1:37474579-37484377,1:37474579-37484377,1:37474579-37484377	18	289	0.118075
RAD51B	14:67819778-68603687,14:67819778-68611986,14:67819778-68611986,14:67819778-68471676,14:67819778-68683106,14:67819778-68478093,14:67823591-68611961,14:67819778-68497881,14:67819778-68542374,14:67823540-68542098,14:67819778-68478093,14:67819778-68596025	14	341	0.119173
SYCP1	1:114854802-114995369,1:114854862-114995369,1:114854802-114995369,1:114854862-114995369	12	501	0.119808
CNTD1	17:42798860-42811587,17:42798860-42811587	6	46	0.120721
EXD2	14:69191765-69244020,14:69191765-69244020,14:69191476-69244020,14:69191476-69244020,14:69191476-69244020,14:69191765-69244020,14:69191476-69244020	8	262	0.121154
ADAM28	8:24294068-24359014,8:24294039-24336099,8:24294068-24359014,8:24294068-24359014,8:24294039-24336099	20	227	0.121403
ADAD1	4:122379010-122429784,4:122379517-122429784,4:122379517-122429784	12	41	0.121819
DCST1-AS1	1:155045191-155051165,1:155045191-155063991	14	61	0.121939
UTF1	10:133230216-133231558	4	201	0.123653
TUBB8	10:46887-49296	2	98	0.123656
BBS2	16:56470402-56520024,16:56484385-56520024,16:56484385-56520024,16:56484385-56520024,16:56484385-56520024,16:56484385-56520024,16:56470402-56520024	16	292	0.124084
IL27	16:28499361-28506834	3	272	0.124326
RB1	13:48303750-48481890	12	109	0.12772
SPATA1	1:84506385-84556495	8	290	0.128711
REC8	14:24172079-24180254,14:24172079-24180254,14_KZ208920v1_fix:473057-481232,14_KZ208920v1_fix:473057-481232	4	5	0.129368
DNAH9	17:11598469-11969748,17:11882901-11969748	41	980	0.129713
IL33	9:6215148-6257983,9:6248470-6257983,9:6215785-6257983,9:6237080-6257983,9:6215806-6257983,9:6215806-6257983,9:6215806-6257983,9:6215148-6257983,9:6215806-6257983	6	7	0.129828
ARMC2-AS1	6:108908139-108924103	2	139	0.130121
NME5	5:138115174-138139428	2	9	0.130365
EFCAB9	5:172194171-172203454	3	24	0.131922
CXADR	21:17513042-17570100,21:17513042-17570100,21:17513042-17570100,21:17513042-17570100,21:17512905-17593579	1	7	0.132863
TNFSF13B	13:108269628-108308484,13:108269717-108308478	1	1	0.133589
MSL2	3:136148916-136194468,3:136148916-136196335	3	36	0.133739
SLAMF6	1:160485035-160523255,1:160485035-160523255,1:160485035-160523255,1:160485035-160523255	3	217	0.133842
SF1	11:64764605-64778542,11:64764605-64778542,11:64764605-64778542,11:64764605-64778542,11:64764605-64778542,11:64764605-64778542,11:64764605-64778542,11:64764605-64778542,11:64764605-64778542,11:64764605-64778542,11:64764605-64778542,11:64764605-64777761	6	17	0.134309
TXNRD3	3:126607058-126655124,3:126607058-126655124	7	274	0.13484
TOPBP1	3:133600252-133661941,3:133600252-133661941	15	91	0.134888
SPACA7	13:112376354-112434689,13_KI270838v1_alt:177324-235659	3	155	0.135478
MAD1L1	7:1815794-1940571,7:1815794-2232945,7:1815794-2232945,7:1815794-2232945,7:1815794-2232945,7:1815794-2232945	27	330	0.13659
RAET1E	6:149883374-149896059,6:149889095-149891034,6:149888464-149891034,6:149888464-149891034	6	77	0.136757
IL9	5:135892245-135895841	1	3	0.137314
SWSAP1	19:11374665-11376169	4	7	0.13826
CITED2	6:139372254-139374362,6:139372254-139374213,6:139371806-139374648	5	13	0.138774
SMARCA2	9:2015346-2193620,9:2158451-2193623,9:2021944-2193623,9:2157661-2193620,9:2015346-2193620,9:2015346-2193620,9:2158455-2193623	7	90	0.138944
NECTIN3	3:111071815-111137560,3:111071815-111194169,3:111071815-111137560	9	51	0.139372
MYCBPAP	17:50508438-50531501,17:50508438-50531501,17:50508438-50531501	19	713	0.140009
DEFB1	8:6870591-6877936,8_KZ208915v1_fix:265838-273168	4	24	0.140319
ZNF541	19:47520689-47573148	14	428	0.142471
DRC7	16:57694805-57731805,16:57694805-57731805,16:57694805-57731805	14	328	0.142532
DNAI1	9:34458751-34520989,9:34458804-34520984	11	340	0.142887
FCGR1A	1:149782693-149791675,1:149782693-149791675,1:149782693-149791675,1:149782693-149791675,1:149782693-149791675,1:149782693-149791675,1:149782693-149791675,1:149782693-149791675,1:149782693-149791675,1:149782693-149800609,1:149782693-149798485,1:149782693-149791675	1	1	0.144041
PRKCD	3:53168702-53192717,3:53161208-53192717,3:53161208-53192717,3:53168702-53192717,3:53161506-53192717,3:53161208-53192717,3:53161208-53192717	9	40	0.14483
FOXA3	19:45864325-45873797	4	6	0.145451
NQO1	16:69709400-69726560,16:69709400-69726560,16:69709400-69726560,16:69709400-69726560	2	184	0.14692
SOD1	21:31659692-31668930	1	3	0.147154
ADAM15	1:155051315-155058683,1:155051315-155062775,1:155051315-155062775,1:155051315-155062775,1:155051315-155062775,1:155051315-155062775,1:155051315-155062775,1:155051315-155062775,1:155051315-155062775,1:155051315-155062775,1:155051315-155062775,1:155051315-155062775	13	60	0.147157
CDKN1A	6:36676462-36687332,6:36678713-36687332,6:36678713-36680859,6:36676462-36687332,6:36678713-36680859,6:36678713-36687332,6:36676462-36687332,6:36676462-36687332,6:36676462-36687332,6:36678713-36687332,6:36678713-36687332,6:36678713-36687332	4	24	0.147628
HFM1	1:91260765-91404837,1:91260765-91404735	14	78	0.148244
TEX38	1:46671853-46673584,1:46671853-46673584,1:46671853-46673584	5	15	0.150025
FCRL4	1:157573747-157598085	11	23	0.150633
GZMM	19:544052-549922,19:544052-549922	4	180	0.150942
PIAS4	19:4007735-4039386	4	8	0.151097
RNF38	9:36336400-36400269,9:36336400-36400269,9:36336400-36400923,9:36336400-36401198,9:36336400-36400923	4	6	0.152128
AKAP3	12:4615507-4649047,12:4615518-4649051	14	523	0.152613
ANXA1	9:73151864-73170393	4	40	0.152836
UBQLN4	1:156035298-156053798,1:156035298-156053798	6	375	0.152905
INPP5D	2:233060341-233207903,2:233060341-233207903,2_KN538363v1_fix:5679-153241,2_KN538363v1_fix:5679-153241	9	277	0.152945
INTS3	1:153728049-153774808,1:153728049-153774808,1_GL383518v1_alt:44750-91509,1_GL383518v1_alt:44750-91509	3	3	0.154304
PIDD1	11:799183-805231,11:799183-805231	20	249	0.154603
MEIOSIN	19:45733438-45764541	15	590	0.154617
ADAMTS2	5:179110852-179345461,5:179150674-179345461,5_KV575244v1_fix:37616-110168	16	460	0.155997
MSH5	6:31739947-31762678,6:31739947-31762678,6:31740004-31762675,6:31739947-31762678,6_GL000250v2_alt:3090765-3095290,6_GL000250v2_alt:3090765-3095290,6_GL000250v2_alt:3090765-3095287,6_GL000250v2_alt:3090765-3095290,6_GL000256v2_alt:3039244-3061970,6_GL000256v2_alt:3039244-3061970,6_GL000256v2_alt:3039301-3061967,6_GL000256v2_alt:3039244-3061970,6_GL000252v2_alt:2987713-3010452,6_GL000252v2_alt:29877…	17	409	0.158308
SPATA9	5:95658315-95682991,5:95652180-95682991,5:95658315-95682991,5:95652180-95682991,5:95652180-95683010,5:95658315-95732102	5	478	0.159111
SLC25A31	4:127730399-127774292,4:127730399-127774292	1	33	0.159245
BNC1	15:83255884-83284664,15:83255884-83283457	5	58	0.161118
MYO1G	7:44962661-44979015	9	38	0.162438
IL6	7:22727199-22731998,7:22727199-22731998,7:22727199-22731998	8	238	0.16273
TSPAN8	12:71125095-71157999,12:71125095-71157809	3	355	0.162997
HSD17B4	5:119452496-119542332,5:119452496-119542332,5:119452496-119542332,5:119452496-119542332,5:119452496-119542332,5:119452496-119542332,5:119452496-119542332,5:119452496-119542332,5:119452496-119542332,5:119452496-119542332,5:119452496-119542332,5:119452496-119542332,5:119452496-119542332,5:119452496-119542332	12	78	0.16447
DZIP1	13:95578201-95644706,13:95578201-95644706	12	36	0.164488
CELF3	1:151700057-151716803,1:151700057-151716803,1:151700057-151716803,1:151700057-151716803,1:151700057-151716803	7	32	0.16473
IL1R1	2:102104603-102179874,2:102153940-102179874,2:102142305-102179874,2:102153940-102179874,2:102104603-102165370,2:102142745-102179874,2:102070389-102179874,2:102153940-102179874,2:102141790-102179874,2:102070389-102179874	10	96	0.165765
MGAT4D	4:140442261-140498293	5	602	0.166555
NT5C1B-RDH14	2:18554722-18589580,2:18554722-18589580	15	623	0.166572
TBATA	10:70771237-70785377,10:70771237-70785377,10:70771237-70785377,10:70771237-70785377,10:70771237-70785377,10:70771237-70782366,10:70771237-70785377,10:70771237-70782366,10:70771237-70782366	6	218	0.166822
TAP2	6_GL000252v2_alt:4069152-4082307,6_GL000252v2_alt:4069147-4082338,6_GL000252v2_alt:4065550-4082338,6_GL000253v2_alt:4244766-4258093,6_GL000253v2_alt:4244761-4258124,6_GL000253v2_alt:4241185-4258124,6_GL000251v2_alt:4237614-4250938,6_GL000251v2_alt:4237609-4250969,6_GL000251v2_alt:4234033-4250969,6_GL000256v2_alt:4224835-4237989,6_GL000256v2_alt:4224830-4238020,6_GL000256v2_alt:4221234-4238020,6:3…	25	475	0.167917
CEP57	11:95790460-95832693,11:95790460-95832693,11:95790460-95832693,11:95790497-95832693	5	309	0.168199
LIMK2	22:31248383-31280080,22:31212297-31280080,22:31248383-31277638	11	186	0.168263
PPP3CB	10:73436427-73496024,10:73436427-73496024,10:73443779-73496024,10:73443779-73496024,10:73436432-73496024	3	27	0.16869
CLEC4G	19:7728956-7732171,19:7728956-7732171	2	48	0.169957
NUPR1	16:28532707-28538974,16:28532707-28538974	2	4	0.17064
CFAP91	3:119703021-119767102,3:119703021-119767102,3:119703021-119767102,3:119703021-119767102	22	314	0.170668
FAM209B	20:56533245-56536520	2	4	0.171294
TMF1	3:69019826-69052333,3:69019826-69052333	12	127	0.172327
MCMDC2	8:66871501-66905364,8:66870770-66901779,8:66870770-66922048	9	531	0.172737
C6	5:41142115-41213532,5:41142145-41261469	18	747	0.172882
CYP3A4	7:99756966-99784184,7:99756966-99784184	6	13	0.173124
SEPTIN2	2:241316164-241354026,2:241315860-241354026,2:241315924-241354026,2:241315186-241354026,2:241315860-241354026,2:241315860-241354026,2:241315860-241354026,2:241315186-241354026,2:241315860-241354026,2:241315860-241354026,2:241315186-241354026,2:241315860-241354026,2:241315860-241354026,2:241315860-241354026,2:241315860-241354026,2:241316164-241354026,2:241315860-241354026,2:241315860-241354026,2:2…	7	98	0.173894
BARD1	2:214725645-214809683,2:214725645-214809683,2:214725645-214809683,2:214725645-214809683,2:214725645-214809683,2:214725645-214809683,2:214725645-214809683,2:214725645-214809683	20	325	0.17411
CEACAM1	19:42507305-42528481,19:42507305-42528481,19:42507305-42528481,19:42507305-42528481,19:42507305-42528481,19:42507305-42528481	8	38	0.174506
SOHLH1	9:135693408-135699481,9:135693408-135699481	8	124	0.176493
MIOS	7:7566883-7609144,7:7568025-7609144,7:7566883-7608931,7:7566883-7609144,7:7566883-7609144,7:7566883-7609144	9	66	0.176767
TDRD9	14:103928455-104052667	18	475	0.177655
CYP21A2	6_GL000252v2_alt:3279822-3283052,6_GL000252v2_alt:3279822-3283050,6_GL000252v2_alt:3279822-3283050,6_GL000252v2_alt:3279822-3283050,6_GL000254v2_alt:3349965-3350945,6_GL000254v2_alt:3349965-3350943,6_GL000254v2_alt:3349965-3350943,6_GL000254v2_alt:3349965-3350943,6_GL000255v2_alt:3261649-3264879,6_GL000255v2_alt:3261649-3264877,6_GL000255v2_alt:3261649-3264877,6_GL000255v2_alt:3261649-3264877,6_G…	8	61	0.178006
LRIF1	1:110947189-110963922,1:110947189-110963944	2	3	0.178054
NTHL1	16:2039819-2047834,16:2039819-2047834,16:2039819-2047834	2	2	0.178088
PACRG-AS1	6:163309984-163324473	3	12	0.179108
FOXF2	6:1389575-1395603	2	2	0.179962
RAET1G	6:149916877-149923121,6:149916877-149923121	12	305	0.18099
UCHL5	1:193012253-193059360,1:193019886-193060076,1:193012253-193059510,1:193012253-193059360,1:193012253-193059360,1:193012253-193059360,1:193012253-193060076,1:193017723-193059360,1:193012253-193060076,1:193017723-193059360,1:193017723-193059360,1:193012253-193059360,1:193012253-193060076,1:193012253-193059510,1:193017723-193060076,1:193012253-193059360,1:193012253-193059360,1:193012253-193060076,1:1…	5	153	0.181493
TERB1	16:66754639-66801584	8	17	0.18178
BAD	11:64269827-64284704,11:64269829-64284665	8	339	0.181857
TCF21	6:133889112-133892255,6:133889112-133895537	2	64	0.18246
SERPINA5	14:94581425-94593118	13	35	0.182636
ERCC4	16:13920153-13952348	9	333	0.183161
SLC9B1	4:102900927-103019705,4:102885049-103019705,4:102885049-103019705,4:102885049-103019705	3	14	0.183504
BAG6	6_GL000253v2_alt:2944067-2957746,6_GL000253v2_alt:2944067-2957746,6_GL000253v2_alt:2944067-2957436,6_GL000253v2_alt:2944067-2957707,6_GL000253v2_alt:2944067-2957707,6:31639027-31652700,6:31639027-31652700,6:31639027-31652390,6:31639027-31652661,6:31639027-31652661,6_GL000251v2_alt:3116309-3129680,6_GL000251v2_alt:3116309-3129990,6_GL000251v2_alt:3116309-3129990,6_GL000251v2_alt:3116309-3129951,6_…	18	321	0.184438
C8A	1:56854796-56918223	12	156	0.185125
CD276	15:73684382-73714511,15:73684382-73714511,15:73684769-73714511,15:73684280-73714518	9	265	0.186266
NPAS2-AS1	2:100972647-100977161	3	12	0.186398
IL1RL1	2:102311562-102352037,2:102311501-102346100,2:102337256-102346100,2:102337256-102346100	11	94	0.187167
SCART1	10:133453927-133469183	7	311	0.187773
ETV5	3:186046313-186109089	7	29	0.188038
JAG2	14:105140995-105168776,14:105140995-105168776	12	73	0.188796
GALNT3	2:165747587-165794247	9	176	0.189047
NANOS1	10:119029713-119033730	2	295	0.190576
CD55	1:207321677-207360966,1:207321677-207360966,1:207321677-207360966,1:207321677-207340766,1:207321677-207360966,1:207321677-207360966	6	158	0.191198
FBXO38	5:148383934-148442836,5:148383957-148442836,5:148383957-148442836	7	80	0.191511
UTP14C	13:52024690-52033600	14	90	0.192072
YTHDC1	4:68310386-68350090,4:68310386-68350090,4:68310386-68350090,4_GL000257v2_alt:4028-43732,4_GL000257v2_alt:4028-43732,4_GL000257v2_alt:4028-43732	8	136	0.192527
RAN	12:130871993-130877678,12:130871993-130877678,12:130872065-130877678	1	2	0.193099
NFKBID	19:35892818-35900838,19:35887951-35899743,19:35887951-35902303,19:35887951-35899737,19:35887951-35900662	6	294	0.19341
PSG9	19:43253281-43269530,19:43253281-43269530,19:43253281-43269530,19:43253281-43269530	10	62	0.196709
PRKAR1A	17:68512378-68533429,17:68511779-68533429,17:68515393-68551316,17:68512378-68533429,17:68512429-68533429,17:68511999-68533429,17:68512883-68533429,17:68413622-68533429	5	197	0.197374
B4GALNT1	12:57623408-57633201,12:57629330-57633239,12:57623408-57632679	10	245	0.19864
ACSBG2	19:6135632-6193103,19:6135666-6193091,19:6135666-6193091,19:6135666-6193091,19:6135666-6193091,19:6135666-6193091	15	293	0.199228
TESK1	9:35605261-35610033,9:35605261-35610033	12	88	0.200402
JAM3	11:134068924-134151757,11:134069071-134152000	5	13	0.200851
SFPQ	1:35182935-35193145,1:35176377-35193145,1:35176377-35193145	9	178	0.201193
MRE11	11:94415570-94493844,11:94415570-94493844,11:94415570-94493844	8	82	0.201673
FNDC3A	13:49110316-49209779,13:48975911-49209779,13:48976608-49209779,13:48976661-49209779	14	333	0.204193
TNFSF18	1:173039201-173050941	2	5	0.204212
CD28	2:203706474-203738912,2:203706638-203738912,2:203706638-203738912	4	53	0.205831
XRCC4	5:83077546-83353760,5:83077546-83311068,5:83077408-83353760,5:83077546-83353787,5:83077546-83353787	8	319	0.206063
DCST2	1:155018526-155033781	13	119	0.206869
CYP17A1	10:102830530-102837413	3	4	0.207238
BRDT	1:91952151-92014428,1:91949370-92014428,1:91949370-92014428,1:91949370-92014428,1:91949370-92014428,1:91949370-92014428,1:91949370-92014428	8	43	0.207432
C7	5:40909496-40984643	15	200	0.208136
DNAAF4-CCPG1	15:55355222-55498584	5	13	0.208347
DNAAF4	15:55430307-55508234,15:55430307-55508234,15:55417755-55508234	5	13	0.208347
SLC2A8	9:127397137-127407891,9:127397137-127407891,9:127397168-127407891,9:127397137-127407891	8	45	0.20857
DNAH1	3:52316318-52400492	63	640	0.208708
ODF4	17:8339839-8346046,17:8339839-8346046	2	148	0.209435
RSPH3	6:158972870-159000187,6:158972870-159000187,6:158972870-159000202	14	342	0.209441
MICA	6:31400710-31415315,6:31403594-31415315,6:31400710-31415315,6:31400710-31415315,6:31403594-31415315,6_GL000255v2_alt:2656337-2671040,6_GL000255v2_alt:2656337-2671040,6_GL000255v2_alt:2656337-2671040,6_GL000255v2_alt:2659221-2671040,6_GL000255v2_alt:2659221-2671040,6_GL000256v2_alt:2702987-2717592,6_GL000256v2_alt:2702987-2717592,6_GL000256v2_alt:2702987-2717592,6_GL000256v2_alt:2705870-2717592,6_…	17	1166	0.210081
CCDC62	12:122774571-122827384,12:122774571-122827528	10	172	0.210328
PRKCZ	1:2104715-2185399,1:2073461-2185399,1:2050410-2185395,1:2073461-2185399,1:2073461-2185399,1:2073985-2185399,1:2073985-2185399,1:2073461-2185399,1:2073461-2185399	6	30	0.210966
IL4	5:132673985-132682678,5:132673988-132682678,5:132673988-132682678	3	14	0.211018
RNF8	6:37353982-37394734,6:37353982-37394734,6:37353982-37394734	1	1	0.211021
ZFPM2-AS1	8:105780409-106060503,8:105780409-106060503	14	233	0.211655
OPRK1	8:53225715-53251697,8:53225723-53251637,8:53225723-53251637	4	460	0.212466
POLG	15:89316325-89334824,15:89316325-89334824	19	319	0.212841
TCP11L2	12:106302732-106330169,12:106302732-106347003	7	175	0.21429
HOXB13	17:48724764-48728750	2	16	0.214481
TBC1D21	15:73873563-73889214,15:73873563-73889214	5	51	0.214787
PPP3R2	9:101591603-101594969	2	21	0.215599
SPATA18	4:52051303-52097299,4:52051303-52097299,4:52051303-52097299,4:52051303-52097299,4:52051303-52097299,4:52051303-52097299	5	225	0.216608
GINS4	8:41529260-41545028	1	170	0.217837
THEG	19:361746-376026,19:361746-376026	7	579	0.218855
CCDC146	7:77122614-77295204	21	766	0.218978
PML	15:73994672-74043376,15:73994715-74036394,15:73994715-74047822,15:73994715-74036394,15:73994715-74036394,15:73994672-74043376,15:73994715-74036394,15:73994715-74036394,15:73994672-74043376	24	353	0.219181
ELMO1	7:36852905-36986266,7:36852905-36985112,7:36852905-37448952,7:36852905-37353668,7:36852905-37449326,7:36852905-36986266	5	281	0.219585
RMI1	9:83980358-84004072,9:83980804-84004072,9:83980804-84004072,9:83980804-84004072,9:83980804-84004072	8	35	0.219694
EDNRA	4:147480916-147544954,4:147481096-147544954,4:147481096-147527550,4:147481096-147544954,4:147481096-147544954,4:147481096-147544954	2	16	0.220323
TCP11L1	11:33039571-33073549,11:33040014-33073563	9	294	0.220551
DMRT3	9:976654-991732	6	27	0.221297
TEX33	22:36991125-37007851,22:36991125-37007851	8	21	0.222593
PKN1	19:14433305-14471859,19:14440276-14471859	19	317	0.222958
TLR9	3:52221079-52226163	12	177	0.223805
DMC1	22:38569281-38570183,22:38518948-38568409,22:38518947-38570183,22:38518947-38570183	1	2	0.223941
SUPT6H	17:28662204-28702679,17:28662204-28702679	10	192	0.225193
CTNNA1	5:138875399-138935034,5:138753424-138935034,5:138875399-138935034,5:138875229-138935034,5:138875229-138935034,5:138875229-138935034,5:138875229-138935034,5:138753424-138935034,5:138753821-138935034,5:138875399-138935034,5:138875399-138935034,5:138875229-138935034,5:138875229-138935034,5:138753424-138935034,5:138875399-138935034,5:138875399-138935034,5:138875229-138935034,5:138875229-138935034,5:1…	11	573	0.226066
PPP2R3C	14:35085467-35122543,14:35085467-35122542,14:35085467-35122542,14:35085467-35122543	2	6	0.226168
RFX2	19:5993163-6110500,19:5993163-6110500	7	14	0.227111
LHB	19:49015979-49017091	2	3	0.227729
TSPYL4	6:116249967-116254075	8	245	0.227929
KMT5C	19:55339875-55348121	12	88	0.228535
TIMELESS	12:56416362-56449426,12:56416362-56449426,12:56416362-56449426	15	48	0.22866
MDM2	12:68808171-68845544,12:68809023-68850684,12:68809023-68850684,12:68808171-68845544,12:68809023-68850684,12:68809016-68845430	3	111	0.230056
CENPS-CORT	1:10430749-10452153,1:10430432-10452153,1:10430432-10452153,1:10430749-10452153,1:10430432-10452153	2	188	0.231853
CFAP97D1	17:43780434-43787614,17:43780434-43787614	2	24	0.232307
CCL19	9:34689569-34691276	1	1	0.232381
TCIM	8:40153481-40155310	2	2	0.232562
PRDM14	8:70051650-70071252	4	584	0.232646
EPC2	2:148644750-148787569	4	10	0.233697
NOD2	16:50699379-50733073,16:50693605-50733073,16:50696947-50733073,16:50693605-50733073	21	524	0.233834
RAD1	5:34905260-34915504,5:34905260-34915504	4	190	0.234113
LRRK2	12:40224996-40369284	23	498	0.234683
ARID5B	10:61901698-62096944,10:62049356-62096944	11	218	0.23506
TEX14	17:58556677-58692045,17:58556677-58692045,17:58556677-58692045	26	455	0.235172
MLH1	3:36993349-37050846,3:36993349-37050846,3:36993349-37050846,3:36993349-37050846,3:36993349-37050846,3:36993349-37050846,3:36993349-37050846,3:36993349-37050846,3:36993349-37050846,3:36993349-37050846,3:36993349-37050846,3:36993349-37050846,3:36993349-37050846,3:36993349-37050846,3:36993349-37050846,3:36993349-37050846,3:36993349-37050846,3:36993349-37050846,3:36993349-37050846,3:36993349-37050846…	11	66	0.235581
CIB1	15:90230244-90265759,15:90230244-90234155,15:90230244-90234047,15:90229974-90233941	5	42	0.236257
CR1L	1:207645132-207723703	16	459	0.236274
SLC19A2	1:169463910-169485944,1:169463910-169485970	6	21	0.236458
TP53	17:7668401-7675493,17:7668401-7675493,17:7668401-7687550,17:7668401-7687550,17:7668401-7687550,17:7668401-7687490,17:7668401-7687490,17:7668401-7675493,17:7668420-7687490,17:7668401-7675244,17:7668401-7687490,17:7668401-7687550,17:7668401-7675244,17:7668401-7675244,17:7668401-7687490	6	241	0.238306
ACTR5	20:38748459-38772519	8	282	0.238335
RACGAP1	12:49989161-50025557,12:49989161-50025557,12:49989161-50025557,12:49989161-50025557,12:49989161-50025557,12:49989161-50025494,12:49989161-50025557,12:49989161-50025557,12:49989161-50025557,12:49989161-50025557,12:49989161-50025557,12:49989161-50025557	3	10	0.241252
SPAG6	10:22345495-22417610,10:22345444-22417610,10:22345495-22417610,10:22345495-22417610	4	318	0.241414
RWDD1	6:116571503-116597675,6:116571503-116597675,6:116571503-116597675	1	2	0.24191
TNFSF13	17:7558291-7561608,17:7558291-7561608,17:7558291-7561608,17:7558291-7561608,17:7558291-7561608,17:7558291-7561608,17:7558291-7561608	1	38	0.242643
USP1	1:62437048-62451804,1:62436303-62451804,1:62436303-62451804	5	333	0.242856
MFSD14A	1:100038094-100083373	1	207	0.243298
CYRIB	8:129839592-130016560,8:129839592-129939811,8:129839592-130016560,8:129839592-130016560,8:129839592-130016560,8:129839592-129939811,8:129839592-130016697,8:129839592-129939811,8:129839592-130016697,8:129839592-129939811,8:129839592-129939811,8:129839592-130016560,8:129839592-130016697,8:129839592-130016560,8:129839592-130016560,8:129839592-130016560,8:129839592-130016697,8:129839592-130016697,8:1…	1	1	0.245621
C4BPA	1:207104232-207144972	10	329	0.248151
CEP290	12:88049015-88142088	21	745	0.248674
LHCGR	2:48686773-48755724	12	39	0.252753
NSMCE4A	10:121957090-121975217,10:121957090-121975217	2	16	0.252819
TEX44	2:231592863-231594276	10	303	0.252973
FANCA	16:89737548-89816647,16:89798353-89816647,16:89798353-89816647,16:89737548-89816647	40	659	0.253392
CYP11A1	15:74337761-74367646,15:74337761-74366194	9	228	0.253807
TRIAP1	12:120443963-120446384	2	7	0.253885
YBX3	12:10699088-10723323,12:10699088-10723323	6	32	0.255133
ODF3	11:196760-200258,11:196760-200258	3	126	0.25591
CR2	1:207454327-207489892,1:207454327-207489892	20	230	0.256943
RAD52	12:911735-949694,12:925449-933076,12:911735-990041,12:916205-949694,12:911735-949722,12:911735-949722	6	149	0.257188
GTF2H3	12:123633828-123662604,12:123633738-123662604,12:123633828-123662604,12:123633828-123662604	4	94	0.257584
SPATA2	20:49903390-49913739,20:49903390-49915529	5	179	0.257847
RAD21	8:116845933-116874776	3	36	0.258422
MAST2	1:45864347-46036124,1:45803606-46036124,1:45803612-46036124,1:45803611-46036122	33	708	0.262371
NFKBIZ	3:101849513-101861022,3:101827989-101861022	9	72	0.262563
PSMC3IP	17:42572309-42577716,17:42572309-42577831,17:42572309-42577831,17:42572309-42577729,17:42572309-42577831,17:42572309-42577716,17:42572309-42577831,17:42572309-42577831	2	29	0.262766
TNFSF12-TNFSF13	17:7549057-7561601	3	43	0.263767
TGFBR3	1:91680342-91906002,1:91680342-91886151,1:91680342-91886151,1:91680342-91886151	14	375	0.265024
PRKACA	19:14091694-14117762,19:14091694-14108390,19:14091694-14114191	5	10	0.265767
C1S	12:7060717-7071031,12:7060717-7071031,12:7060717-7071031	9	21	0.26695
ASB1	2:238426926-238452250,2:238426926-238452250	4	162	0.266962
BMP5	6:55753652-55875590,6:55753652-55875590,6:55753652-55875590	4	6	0.267874
ADA	20:44619521-44651699,20:44619518-44651758,20:44619518-44651758,20:44619518-44651758	2	182	0.268159
PANK2	20:3889386-3929887,20:3888933-3908623,20:3888933-3929882,20:3889815-3929887,20:3888780-3929887,20:3889386-3929887,20:3889801-3929882	6	22	0.269157
MICB	6_GL000251v2_alt:2975484-2988464,6_GL000251v2_alt:2975484-2988464,6_GL000251v2_alt:2972221-2988464,6_GL000256v2_alt:2797439-2810410,6_GL000256v2_alt:2797439-2810410,6_GL000256v2_alt:2702950-2810410,6_GL000254v2_alt:2840098-2853071,6_GL000254v2_alt:2840098-2853071,6_GL000254v2_alt:2836835-2853071,6_GL000252v2_alt:2745752-2758910,6_GL000252v2_alt:2742491-2758910,6_GL000252v2_alt:2745752-2758910,6_G…	15	724	0.269462
NFRKB	11:129863635-129895578,11:129863774-129893009	16	174	0.269733
ARL2BP	16:57245258-57253635	3	210	0.270485
POGZ	1:151402723-151459494,1:151402723-151459494,1:151402723-151459494,1:151402723-151459494,1:151402723-151442205	8	32	0.273788
RAD21L1	20:1226043-1255876,20:1226043-1255876,20:1226043-1255876,20:1232970-1255876,20:1226043-1255876	4	264	0.27668
BOLL	2:197726889-197785319,2:197726889-197785319,2:197726878-197786312,2:197726889-197786206,2:197726889-197785319	2	8	0.277369
TTC12	11:113314582-113366387,11:113314582-113366387,11:113314582-113366387,11:113314582-113366387,11:113314582-113366387,11:113314582-113366387,11:113314582-113373296,11:113314582-113369122,11:113314582-113366387	13	172	0.27737
RNF114	20:49936396-49953885	2	16	0.277669
IHO1	3:49199497-49258106,3:49198427-49258104	4	106	0.277775
HOXA11	7:27181156-27185232	1	3	0.277867
TOP2A	17:40388524-40417896	15	315	0.277968
SNRPA1	15:101281509-101295248,15:101281509-101295248,15:101281509-101295248,15:101281509-101295248	2	95	0.27848
MASP2	1:11026522-11047239,1:11044797-11047239	18	340	0.279154
HORMAD2	22:30080463-30177075,22:30080463-30177075,22:30080463-30177075	4	74	0.279248
PMF1-BGLAP	1:156212987-156243332,1:156212987-156243332,1:156212987-156243332,1:156212987-156243332	7	271	0.280225
PARP1	1:226360690-226408093	17	96	0.281022
SYCE1L	16:77199407-77213215,16:77199407-77213215	7	349	0.282035
SLCO4C1	5:102233985-102296284	6	16	0.283439
CFAP44-AS1	3:113403997-113433992	3	210	0.283895
CYP26B1	2:72129237-72147862,2:72129237-72147862	8	330	0.284142
RAI14	5:34656490-34832612,5:34684506-34832612,5:34687558-34832612,5:34684506-34832612,5:34656327-34832612,5:34656327-34832612	17	115	0.284144
HPX	11:6431048-6440987	7	12	0.285858
FBXO43	8:100133350-100145817,8:100133350-100145817	4	23	0.285919
WFDC2	20:45469752-45481532	1	2	0.286712
CEP250	20:35455597-35519280,20:35459982-35511975	41	460	0.28755
RAD51AP1	12:4538889-4560047,12:4538889-4560047	8	48	0.288331
SUN5	20:32983774-33004433	7	16	0.288644
SLC39A9	14:69398691-69462390,14:69398383-69462390,14:69398691-69462390,14:69398383-69462390,14:69398691-69462390,14:69398691-69462390	6	378	0.288703
PIF1	15:64815634-64825647,15:64815634-64825647,15:64815634-64825647,15:64815634-64825647	14	456	0.291217
SSTR1	14:38207903-38213067	3	8	0.291874
BTN3A3	6:26440503-26453415,6:26440503-26453415,6:26440503-26453415	11	112	0.292385
ZMYND15	17:4739832-4746112,17:4740014-4746119,17:4740014-4746119	8	98	0.292859
PRSS41	16:2798469-2805304	3	80	0.293891
PRDM9	5:23507608-23528093,5:23507154-23528093,5:23507608-23528093	11	56	0.294681
TEX36	10:125655693-125683163,10:125576521-125683163	5	307	0.294933
TEP1	14:20365666-20413501,14:20365666-20413501	39	902	0.296217
SDC1	2:20200796-20225433,2:20200796-20225130	6	340	0.296757
ARID5A	2:96536751-96552634,2:96537878-96552638,2:96536751-96552634,2:96536751-96552634,2:96536751-96552634,2:96536751-96552634,2:96536751-96552634	2	43	0.298931
SPATA24	5:139396766-139404089	2	54	0.299274
FKBP4	12:2794969-2805421	2	198	0.300025
SLC15A4	12:128793193-128823958	1	8	0.302125
SMCHD1	18:2655725-2805017	6	43	0.302555
AMHR2	12:53423854-53431672,12:53423854-53431672,12:53423854-53431672	2	52	0.303133
CHEK2	22:28687742-28741820,22:28687742-28741834,22:28687742-28741820,22:28687742-28741820,22:28687742-28741820	7	361	0.303266
TCFL5	20:62851493-62861822,20:62841004-62861822	5	33	0.303797
SPATA6L	9:4598315-4662223,9:4598315-4662223,9:4598315-4662223,9:4598315-4666480,9:4598315-4666480,9:4598315-4666480,9:4598315-4662223,9:4598315-4662223,9:4598315-4662223,9:4598315-4666480,9:4598315-4666480,9:4598315-4666480,9:4588820-4666480,9:4588820-4666480,9:4598315-4666480	12	331	0.304983
INO80C	18:35468332-35497960,18:35468332-35497608,18:35468332-35497960	6	63	0.305033
SPAG17	1:117953590-118185228	20	495	0.305189
DDX25	11:125904507-125928843,11:125903327-125928843	8	35	0.30522
SLX4	16:3581182-3611606	37	272	0.305296
CSMD1	8:2935360-4994914	60	1188	0.305361
CLU	8:27596916-27611751,8:27596916-27611437,8:27596916-27614700	7	43	0.305903
DNM2	19:10718078-10831903,19:10718052-10831910,19:10718078-10831903,19:10718078-10831903,19:10718052-10831910	7	118	0.306215
SEMG2	20:45221372-45224458	19	200	0.306223
DHCR24	1:54849626-54887195	9	123	0.307131
SYCP2	20:59863571-59933637	13	388	0.307483
RBPJL	20:45306839-45317824,20:45306839-45317824,20:45306839-45317824	10	230	0.307548
SLC4A2	7:151062641-151076527,7:151062546-151076527,7:151059588-151076523,7:151058199-151076527	20	318	0.308857
BIK	22:43110749-43129712	6	11	0.309982
CFAP65	2:219026547-219041516,2:219026547-219041551,2:219033691-219041516,2:219002845-219041516	32	269	0.31053
FABP9	8:81458252-81461579	7	42	0.311502
CFAP58	10:104353832-104455102	17	300	0.312509
IL6-AS1	7:22725394-22727620	2	8	0.312849
PTCH1	9:95442979-95508040,9:95442979-95509266,9:95442979-95509266,9:95442979-95507427,9:95442979-95508040,9:95442979-95507199,9:95442979-95509266,9:95442979-95516971,9:95442979-95516971,9:95481826-95516971	29	365	0.315885
IGF2R	6:159969081-160111502	37	581	0.317369
MSH5-SAPCD1	6:31739947-31764847,6_GL000250v2_alt:3090765-3097459,6_GL000251v2_alt:3217227-3242105,6_GL000252v2_alt:2987713-3012621,6_GL000254v2_alt:3081823-3106736,6_GL000255v2_alt:2995766-3017438,6_GL000256v2_alt:3039244-3064139	28	643	0.318603
NSMCE3	15:29264989-29269822,15_KN538374v1_fix:1428055-1432889,15_KI270905v1_alt:1540540-1545373	8	29	0.319633
SLAMF1	1:160608106-160647044,1:160608099-160647311,1:160608099-160647311,1:160608106-160647044,1:160608106-160647044	3	4	0.321603
MAP3K1	5:56815548-56896151	16	418	0.322435
DNAH6	2:84516497-84819589	48	1038	0.323811
LDHAL6B	15:59206842-59208586	8	198	0.324548
MAP3K4	6:160991726-161117385,6:160991768-161117379,6:160991726-161117385,6:160991726-161117385,6:160991726-161117385,6:160991726-161117385	13	342	0.324719
FSIP2	2:185738803-185833290	77	743	0.324754
ALKBH7	19:6372793-6375250	3	4	0.325155
TCP11	6:35118063-35141339,6:35118063-35141339,6:35118063-35141339,6:35118063-35141339,6:35118070-35141410,6:35118074-35141339,6:35118070-35141410,6:35118070-35141410,6:35118070-35141410,6:35118063-35141339,6:35118063-35141339,6:35118063-35141339,6:35118063-35141339,6:35118070-35141410,6:35118063-35141339,6:35118063-35141339,6:35118063-35141339,6:35118063-35141339,6:35118074-35141339	9	120	0.325724
SPACA3	17:32991846-32997877,17:32991846-32997877,17:32992850-32997877	5	120	0.326003
ZP1	11:60867541-60875691	5	144	0.326511
KATNAL1	13:30202629-30307011,13:30202629-30307551	3	288	0.327234
GGT1	22:24583749-24629005,22:24603192-24628996,22:24603192-24628996	16	294	0.32741
CYP3A7	7:99705035-99735196	2	15	0.329411
TDRD12	19:32719766-32829579,19:32719766-32790808	22	653	0.33105
C1RL-AS1	12:7108307-7121851	4	15	0.332727
PACRG	6:162727131-163315492,6:162727969-163315492,6:162727131-163315492	8	21	0.333613
PRKACG	9:69012503-69014113	4	16	0.33541
MSTN	2:190055699-190062729	4	187	0.335515
TP73	1:3690671-3736201,1:3698045-3736201,1:3690671-3736201,1:3690671-3736201,1:3652515-3736201,1:3690671-3736201,1:3690671-3736201,1:3652564-3736201,1:3652564-3736201,1:3652515-3736201,1:3652515-3736201,1:3652515-3736201,1:3690671-3736201	6	211	0.336248
KHDC3L	6:73362657-73364171	2	5	0.336743
CGAS	6:73423710-73452297	11	438	0.337235
VTCN1	1:117143586-117203836,1:117143586-117210960,1:117143586-117210927,1:117143586-117210927,1:117143586-117210927	4	177	0.338035
TSBP1	6_GL000250v2_alt:3648976-3704149,6_GL000250v2_alt:3648354-3704149,6_GL000250v2_alt:3655067-3704149,6_GL000256v2_alt:3608971-3687852,6_GL000256v2_alt:3608971-3687852,6_GL000256v2_alt:3608971-3687852,6_GL000251v2_alt:3731146-3810034,6_GL000251v2_alt:3731146-3810034,6_GL000251v2_alt:3731146-3810034,6_GL000254v2_alt:3664576-3713680,6_GL000254v2_alt:3658485-3713680,6_GL000254v2_alt:3657863-3713680,6:3…	18	409	0.338764
HSPB11	1:53921560-53946305,1:53921560-53946305,1:53921560-53946305,1:53921560-53946305,1:53921560-53945699,1:53921560-53945699,1:53921560-53945699,1:53921560-53945699,1:53916572-53945699,1:53921560-53945699,1:53921560-53945699,1:53921560-53946305,1:53921560-53946305,1:53921560-53945699,1:53921560-53945699,1:53921560-53946305,1:53921560-53945699,1:53921560-53945699	1	3	0.339325
VDAC2	10:75210153-75231448,10:75210153-75231448,10:75210153-75231448,10:75210153-75231448,10:75210153-75231448,10:75210153-75231448,10:75210153-75231448	3	4	0.340348
NFKB2	10:102394109-102402529,10:102394577-102402529,10:102395704-102402524,10:102395704-102402524,10:102395704-102402524,10:102394109-102402529	9	123	0.340523
AGFG1	2:227472155-227561217,2:227472155-227561217,2:227472155-227561217,2:227472155-227561217	3	209	0.341254
HOOK1	1:59814948-59876322	7	329	0.345625
PAFAH1B2	11:117144283-117176876,11:117144286-117176876,11:117144286-117171045,11:117144286-117178173,11:117144286-117178173,11:117144286-117171045,11:117144286-117171045,11:117144286-117176876	4	83	0.3458
SPATA33	16:89658046-89670458,16:89657803-89670458,16:89657803-89670458,16:89658067-89671272,16:89657803-89670458,16:89657743-89670458,16:89658067-89661508	6	129	0.346361
PATE1	11:125746278-125749866	2	8	0.346443
RNF212B	14:23185320-23273477,14:23237935-23273477	1	5	0.346825
CD70	19:6585838-6591150,19:6581647-6591150	3	7	0.347071
C4BPB	1:207088859-207099992,1:207088859-207099992,1:207089238-207099992,1:207089238-207099992,1:207089282-207099992	5	7	0.34825
IL12B	5:159314779-159330487	3	297	0.348885
RSPH9	6:43645035-43672600,6:43645029-43671011	7	10	0.34953
TRIM36	5:115124775-115180294,5:115177538-115180546,5:115171102-115180294,5:115124775-115169908,5:115124775-115180294	7	366	0.349689
SETX	9:132261355-132354986,9:132261355-132354986,9:132261355-132354856	18	533	0.350016
DEDD	1:161120973-161132667,1:161120973-161132667,1:161120977-161132466,1:161120977-161132688	2	2	0.350964
TTC26	7:139133777-139191986,7:139133777-139191986,7:139133777-139191986,7:139133777-139191986,7:139133777-139191986,7:139133777-139191986,7:139133777-139191986,7:139133743-139191986,7:139133743-139161343	4	81	0.35141
GALNTL5	7:151956445-152019929,7:151956445-152019929	8	255	0.351832
WDR48	3:39052015-39096664,3:39052015-39096664,3:39052015-39096664,3:39052015-39096664,3:39052015-39096664,3:39052015-39096664,3:39052291-39096670,3:39052015-39096664,3:39052015-39096664,3:39052015-39096664	7	308	0.353742
FBH1	10:5890202-5937595,10:5889571-5937595,10:5894385-5937595,10:5890242-5937593	9	459	0.35413
ADAM18	8_KI270822v1_alt:335201-480685,8_KI270822v1_alt:335201-480685,8_KI270822v1_alt:335201-362206,8_KI270822v1_alt:335201-480685,8:39584567-39730065,8:39584567-39611576,8:39584567-39730065,8:39584567-39730065	11	168	0.354737
AZIN2	1:33081152-33123492,1:33081152-33123492,1:33082177-33120531,1:33081152-33123492,1:33082177-33120531,1:33081152-33123492,1:33081152-33123492,1:33081152-33123492,1:33081152-33123492,1:33081152-33123492,1:33082177-33101892,1:33081152-33123492,1:33081152-33123492,1:33081152-33123492,1:33081152-33123492,1:33081152-33123492,1:33082177-33101892,1:33081152-33123492,1:33081152-33123492,1:33081152-33123492…	3	6	0.35514
CCDC39	3:180614007-180679489	12	433	0.355909
NPAP1	15:24675774-24683392	24	411	0.356839
CFAP43	10:104129887-104232364	27	505	0.361213
CATIP	2:218356856-218368094,2:218356856-218368094	2	6	0.361546
KISS1	1:204190340-204196491	4	274	0.36203
ANKRD31	5:75068296-75236878,5:75068296-75236878	19	640	0.364449
ACRBP	12:6638074-6647432	6	11	0.364571
AKR1C4	10:5196836-5218949	2	15	0.364909
DEFB118	20:31368600-31373902	1	3	0.36498
ERCC1	19:45407333-45423917,19:45407333-45423917,19:45412711-45423528,19:45407333-45450766,19:45407333-45451547,19:45407333-45451547,19:45412711-45423528,19:45412711-45423917,19:45412711-45423917,19:45412711-45423917,19:45407333-45423917,19:45407333-45423528,19:45407333-45423917,19:45407333-45450766,19:45407333-45423528	17	275	0.365273
IL20RB	3:136957982-137011084	2	4	0.36531
PARP11	12:3808860-3873399,12:3808860-3873448,12:3808860-3873399,12:3808860-3873399	2	3	0.365525
YTHDF2	1:28736620-28769775,1:28736939-28769775,1:28736939-28769775	1	17	0.365964
SPATA25	20:45886490-45887622	8	119	0.36628
PPP4C	16:30075993-30085376,16:30075993-30085376,16:30075993-30085376,16:30075993-30085376,16:30075993-30085376	1	2	0.366727
AP5S1	20:3820546-3828838,20:3820523-3825307,20:3820546-3828838	2	2	0.367089
CATSPERG	19:38335829-38370943,19:38335829-38370943	20	639	0.367676
DPCD	10:101588320-101609662,10:101588320-101598014,10:101588320-101609662,10:101588320-101609662,10:101588320-101609662,10:101588320-101609662	1	2	0.368252
STX7	6:132461481-132513116,6:132457523-132513472,6:132445868-132513116,6:132445868-132512783,6:132445868-132513116	2	3	0.368883
INHBA	7:41685113-41703090	2	2	0.370025
DMRT1	9:843288-969090,9:841696-969090	5	168	0.37081
H1-4	6:26156328-26157115	14	117	0.37139
PROK2	3:71771654-71785148,3:71771654-71785148	2	2	0.371596
VPS72	1:151176305-151190197,1:151176305-151190197,1:151176305-151190197	4	42	0.372252
ODF1	8:102551588-102561018	5	55	0.37444
LEF1-AS1	4:108167524-108176430,4:108172119-108176430	2	2	0.374795
SELENOF	1:86862444-86914126,1:86862444-86914475,1:86862444-86914365,1:86862444-86914577	4	109	0.374838
TEKT2	1:36084093-36088275	6	44	0.37484
HRAS	11:532241-535567,11:532241-535576,11:532241-535576,11:532241-535567,11_KI270832v1_alt:61882-65217,11_KI270832v1_alt:61882-65208,11_KI270832v1_alt:61882-65217,11_KI270832v1_alt:61882-65208	2	2	0.375059
LARP7	4:112637455-112657592,4:112637142-112657586,4:112636963-112657592,4:112637142-112657586,4:112637501-112657586,4:112637501-112657586,4:112637142-112657586,4:112637501-112657586,4:112637501-112657586,4:112637142-112657586,4:112637501-112657586,4:112637142-112657586	6	342	0.375144
SFR1	10:104120165-104126383,10:104122170-104126383,10:104122107-104126383,10:104122170-104126383	3	62	0.375914
MORN2	2:38875961-38882709	4	179	0.37619
RAB27A	15:55202965-55270399,15:55202965-55270922,15:55202965-55289813,15:55202965-55270286	2	2	0.376326
TEX26-AS1	13:30882834-30932608,13:30930671-30932608	2	2	0.37651
MEDAG	13:30906270-30925572	2	2	0.37651
RNF17	13:24764168-24879920,13:24764168-24879920	15	55	0.376555
CFAP300	11:102047436-102076111,11:102047437-102084560,11:102047436-102084554	3	15	0.377047
BRIP1	17:61679138-61863528	11	53	0.37744
CREB3L4	1:153967901-153974358,1:153968249-153974358,1:153967901-153974358,1:153967901-153974358,1:153968249-153974358,1:153967901-153974358	8	122	0.379091
FHL5	6:96563124-96618624,6:96563022-96618624,6:96562524-96618624,6:96562524-96618624	3	224	0.379458
TEX2	17:64147227-64263260,17:64147227-64230734,17:64147227-64263260	11	183	0.380288
CRKL	22:20917406-20953747,22:20917406-20953747	2	2	0.381712
RSAD2	2:6877776-6898239	1	1	0.382152
GLI1	12:57460150-57472264,12:57460134-57472264,12:57459784-57472264	17	375	0.38242
SGO2	2:200526141-200580668,2:200526141-200584095,2:200526206-200584096	12	42	0.382641
PALB2	16:23603164-23641310	12	303	0.383036
SLIRP	14:77708102-77717598,14:77708102-77717598,14:77708070-77717601,14:77708070-77717601	4	171	0.383465
ZSCAN4	19:57668934-57679152,19:57651475-57679144	7	27	0.385046
SEPTIN7	7:35801218-35905307,7:35800985-35907105,7:35801218-35907110,7:35800985-35907105,7:35801056-35907110	1	2	0.385388
SOX5	12:23529503-23949670,12:23529503-24562491,12:23529503-24562491,12:23529503-23949670,12:23529503-23951032,12:23529503-23584586	5	131	0.38569
HLA-DMA	6_GL000253v2_alt:4367985-4372466,6_GL000254v2_alt:4247662-4252145,6_GL000255v2_alt:4142924-4147407,6_GL000256v2_alt:4347852-4352335,6:32948617-32953097,6_GL000250v2_alt:4253464-4257947,6_GL000251v2_alt:4360814-4365297,6_GL000252v2_alt:4192147-4196630	10	708	0.386536
KLRD1	12:10307869-10329608,12:10307869-10329608,12:10307817-10317251,12:10306159-10317251,12:10307869-10329608,12:10304445-10317251,12:10238960-10317251,12:10307869-10329608,12:10307869-10329608	1	3	0.387322
SLC22A13	3:38265811-38278757	11	413	0.388529
PAIP2	5:139341831-139369720,5:139341853-139369717,5:139342433-139369720	1	2	0.389677
SGPL1	10:70815947-70881175	4	248	0.389689
GML	8:142834800-142846851	3	299	0.390739
POR	7:75915154-75986855,7:75915154-75986855,7:75915154-75986855,7:75915154-75986855,7:75915154-75986855,7:75915154-75986855,7:75915154-75986855	23	340	0.39287
SPATA3	2:230996123-231007284	5	20	0.393681
SPACA4	19:48606741-48607714	1	1	0.394108
WNT4	1:22117312-22143097	10	72	0.394744
HOXA10-AS	7:27168898-27171915	1	2	0.394975
SHLD2	10:87095205-87191465,10:87095205-87191465,10:87095205-87191465,10:87095205-87191465,10:87095205-87191465,10:87095205-87191465,10:87095205-87191465,10:87095205-87191465,10:87095205-87191465,10:87095205-87191465,10:87095205-87191465,10:87095205-87191465,10:87095205-87191465,10:87095205-87191465,10:87095205-87191465,10:87095205-87191465,10:87095205-87191465,10:87095205-87191465,10:87095205-87191465,…	2	99	0.396272
GK2	4:79406360-79408228	5	9	0.396438
ZFPM2	8:105318437-105804539,8:105319542-105804539,8:105318437-105804539	16	253	0.397807
NSD2	4:1892781-1982207,4:1900625-1948818,4:1892781-1982203,4:1892781-1982203,4:1892781-1942575,4:1871392-1982192	8	112	0.398341
ADAM30	1:119893532-119896515	1	1	0.39877
RAD54B	8:94427715-94475115,8:94371959-94475115,8:94371959-94436944	17	421	0.399503
GGN	19:38384266-38388034	21	779	0.399667
CYP46A1	14:99684297-99727301	4	5	0.399809
LRWD1	7:102464882-102473168,7:102464983-102473168	16	356	0.399882
RIPK3	14:24336024-24339991,14_KZ208920v1_fix:637002-640969	10	337	0.400434
C3orf62	3:49268595-49277232	3	89	0.400981
ABCA1	9:104781005-104928155	36	804	0.401989
FEN1	11:61792910-61797238	4	11	0.40202
TREM2	6:41158507-41163116,6:41158507-41163116	10	114	0.403399
ENDOG	9:128818499-128822676	3	302	0.403615
CEP131	17:81189595-81222965,17:81189595-81222965,17:81189595-81222965,17:81189595-81222965	25	570	0.404011
NSUN2	5:6599238-6633044,5:6599238-6633044,5:6599238-6633044	14	265	0.40468
IL4I1	19:49889655-49929504,19:49889655-49929504,19:49889655-49929504,19:49889655-49896887,19:49889655-49929504,19:49889655-49896887	13	261	0.404902
MAK	6:10762722-10838539,6:10762722-10838539,6:10762722-10838555,6:10762722-10838539,6:10762722-10838539,6:10762722-10838539	9	189	0.405214
GREB1L	18:21242241-21526112	6	128	0.405409
HLA-DPA1	6_GL000256v2_alt:4513551-4529731,6_GL000256v2_alt:4513551-4529731,6_GL000256v2_alt:4513551-4522660,6_GL000253v2_alt:4484265-4500451,6_GL000253v2_alt:4484265-4500451,6_GL000253v2_alt:4484265-4493374,6_GL000255v2_alt:4259200-4275386,6_GL000255v2_alt:4259200-4268309,6_GL000255v2_alt:4259200-4275386,6_GL000254v2_alt:4363633-4379801,6_GL000254v2_alt:4363633-4379801,6_GL000254v2_alt:4363633-4372724,6:3…	11	272	0.406094
ADAM21	14:70452173-70459905	12	290	0.406619
MSH4	1:75796881-75913241	9	411	0.406748
LILRB4	19_GL949753v2_alt:389309-396863,19_GL949753v2_alt:389309-396863,19_GL949753v2_alt:389309-391711,19_GL949753v2_alt:389309-396863,19_GL949753v2_alt:389309-396863,19:54662818-54670359,19:54662818-54665207,19:54662818-54670359,19:54662818-54670359,19:54662818-54670359,19_GL949746v1_alt:569209-576762,19_GL949746v1_alt:569209-571610,19_GL949746v1_alt:569209-576762,19_GL949746v1_alt:569209-576762,19_GL9…	5	21	0.40698
PKD1	16:2088707-2135898,16:2088707-2135898	64	516	0.407181
PRM1	16:11280840-11281330	1	13	0.407777
FAM170B-AS1	10:49121838-49151547	2	35	0.408869
FAM170B	10:49131155-49134021	2	35	0.408869
AURKC	19:57231022-57235548,19:57231022-57235548,19:57231022-57235548	6	15	0.410202
LHX4-AS1	1:180269662-180274681	2	4	0.411424
FGF10	5:44300251-44389420	2	12	0.412399
YY1	14:100239143-100282788	1	1	0.412598
YEATS4	12:69359709-69390870,12:69359742-69390870	2	302	0.41324
VPS13B	8:99013273-99121759,8:99013273-99121759,8:99013273-99209787,8:99013273-99877580,8:99013273-99877580	40	687	0.414726
RNF151	16:1966855-1968949,16:1966855-1968949	6	275	0.415277
DNAAF3	19:55158660-55166722,19:55158660-55166722,19:55158664-55166613,19:55158660-55166722	14	209	0.415486
HLA-B	6:31353874-31357179,6_GL000251v2_alt:2834234-2837538,6_GL000253v2_alt:2662486-2665791,6_GL000254v2_alt:2695846-2699160,6_GL000255v2_alt:2609571-2612876,6_GL000256v2_alt:2656112-2659417	1	1	0.416802
TRAF3	14:102777448-102911500,14:102777448-102911500,14:102777478-102911500,14:102777448-102911500,14:102777448-102911500,14:102777448-102911500	6	44	0.417126
ADIG	20:38581196-38588463,20:38581196-38588463	4	12	0.419354
TNFSF4	1:173183730-173207331,1:173183730-173205532	1	4	0.421914
TTLL8	22:50018574-50058227	10	223	0.421983
IFNB1	9:21077103-21077942	8	15	0.422293
OVOL1	11:65787062-65797214	6	25	0.422297
ACE	17:63477060-63498373,17:63484845-63498373,17:63484845-63498373,17:63477060-63498373,17:63484845-63498373,17:63477060-63498373,17:63484845-63498373	29	437	0.422762
EHMT2	6_GL000250v2_alt:3212374-3229611,6_GL000250v2_alt:3212374-3230320,6_GL000250v2_alt:3212374-3230320,6_GL000250v2_alt:3212374-3229828,6_GL000250v2_alt:3212374-3229828,6_GL000254v2_alt:3221824-3239278,6_GL000254v2_alt:3221824-3239061,6_GL000254v2_alt:3221824-3239278,6_GL000254v2_alt:3221824-3239770,6_GL000254v2_alt:3221824-3239770,6_GL000255v2_alt:3135732-3153178,6_GL000255v2_alt:3135732-3153670,6_G…	19	345	0.423312
PHC2-AS1	1:33350351-33363245	4	14	0.423826
RBPJ	4:26319745-26435130,4:26319745-26435130,4:26319745-26435130,4:26319745-26435130,4:26319745-26435130,4:26319745-26435130,4:26321013-26435130,4:26319745-26435130,4:26163457-26435130,4:26321227-26435130,4:26343139-26435130,4:26321227-26435130,4:26321013-26434921	4	138	0.424377
CCDC9	19:47256524-47271953	5	26	0.42442
SPACA6	19:51693329-51705190,19:51689381-51705190,19:51693329-51705190	7	189	0.424671
SOX8	16:981769-986979	3	4	0.425328
CA9	9:35673927-35681157	7	182	0.425458
BLM	15:90717345-90816166,15:90717345-90816166,15:90717345-90816166,15:90717345-90816166	19	36	0.425484
TEX30	13:102765887-102773786,13:102765887-102773786,13:102765887-102773786,13:102765887-102773786	1	1	0.426026
CATSPERE	1:244461370-244640360,1:244461272-244640504,1:244461272-244640504	5	232	0.426087
IFNA2	9:21384254-21385398	3	7	0.426099
ENKUR	10:24981985-25016158,10:24981985-25016158,10:24981978-25062279,10:24981985-25016158	16	308	0.429964
MCM4	8:47960940-47978159,8:47960940-47978159	15	57	0.43068
HLA-DOB	6_GL000254v2_alt:4111855-4116095,6_GL000256v2_alt:4212174-4216414,6:32812762-32817002,6_GL000252v2_alt:4056480-4060720,6_GL000251v2_alt:4224963-4229203,6_GL000250v2_alt:4117786-4122026	5	243	0.431403
ROCK2	2:11179758-11345437,2:11179758-11344636	8	100	0.431917
ADCY10	1:167809385-167914134,1:167809385-167914134,1:167809385-167914134	20	705	0.432294
EREG	4:74365144-74388747	2	9	0.432392
RNF168	3:196468785-196503768	4	15	0.432673
EQTN	9:27284655-27297150,9:27284655-27297139	4	190	0.432841
MGP	12:14880863-14885854,12:14880863-14885854	2	29	0.43287
ROPN1L	5:10441878-10465026,5:10441878-10465026	1	1	0.433689
CD46	1:207752037-207795516,1:207752053-207795504,1:207752053-207795504,1:207752053-207795504,1:207752053-207795504,1:207752053-207795504,1:207752053-207795504,1:207752053-207795504,1:207752053-207795504,1:207752053-207795504,1:207752053-207795504,1:207752053-207795504	5	128	0.434089
WRN	8:31033809-31176137	14	63	0.434831
PLA2G3	22:31134806-31140508	10	88	0.436268
BCL3	19:44748707-44760044	8	417	0.436512
SRD5A1	5:6633439-6674383,5:6633439-6674383,5:6633439-6674383,5:6633439-6674383	6	25	0.43671
TEX55	3:119146164-119151456	9	15	0.436737
DPY19L2	12:63558912-63668493	10	146	0.437551
CD27-AS1	12:6439000-6451517	1	1	0.43788
CD27	12:6444954-6451713	1	1	0.43788
NUDT19	19:32691960-32713796	12	147	0.437931
PTTG1	5:160421854-160428739,5:160421909-160428744,5:160421909-160428744	1	2	0.438895
TSSK1B	5:113432552-113434989	13	346	0.439917
ZBTB16	11:114059710-114256765,11:114063210-114256770,11:114060241-114256765,11:114059710-114256765,11:114060506-114256770	5	8	0.439959
CHD4	12:6570081-6607379,12:6570081-6607379,12:6570081-6606451	8	156	0.440702
NUCKS1	1:205712821-205750182	2	4	0.440983
LHFPL2	5:78485229-78648772	1	1	0.442935
NLRP14	11:7020478-7071526	24	437	0.443229
SYCE3	22:50551111-50562919	3	163	0.443331
SOX10	22:37972311-37984555	3	10	0.443433
RNF212	4:1056250-1113564,4:1071477-1113564,4:1071477-1113564,4:1071477-1113564,4:1056250-1113564,4:1071477-1113564,4:1071477-1113564,4:1071477-1113564,4:1071477-1113564,4:1093308-1113564,4:1071477-1113564,4:1071477-1113564,4:1071477-1113564,4:1071477-1113564	9	203	0.443641
TEX37	2:88524648-88529585	3	2	0.443827
XRN2	20:21303330-21389825,20:21303497-21389825	9	20	0.443906
SPEM1	17:7420323-7421632,17_KV575245v1_fix:40780-42089	5	10	0.444351
TXNDC8	9:110303477-110337863,9:110303475-110337863,9:110303475-110337863,9:110322460-110337884	6	45	0.444918
SLC11A1	2:218382272-218396894	10	389	0.445385
H2AX	11:119093874-119095465	1	15	0.44579
CDC20	1:43358980-43363202	3	33	0.445809
TGFB1	19:41330322-41353922	6	192	0.445901
MMS19	10:97458323-97498609,10:97458323-97498609,10:97458323-97498609,10:97458323-97498609,10:97458323-97498609,10:97458323-97498609,10:97458323-97498794,10:97458323-97498609,10:97458323-97498422	19	432	0.446124
RBBP8	18:22933327-23026486,18:22933875-23026486,18:22933875-23026486	7	156	0.446252
TEX48	9:114666433-114682192,9:114666433-114682192,9:114666433-114682192,9:114666433-114682192,9:114666433-114682192,9:114666433-114682192	1	231	0.446558
GNL1	6_GL000256v2_alt:1842133-1858349,6_GL000252v2_alt:1797200-1813418,6_GL000253v2_alt:1851605-1867823,6_GL000250v2_alt:1870880-1883062,6_GL000251v2_alt:2021095-2037314,6:30541377-30557594,6_GL000255v2_alt:1796460-1812679,6_GL000254v2_alt:1885423-1901640	13	203	0.447584
CLCA4	1:86547077-86580749,1:86547077-86580749	12	96	0.447664
JAG1	20:10637683-10673999	12	187	0.448466
MMS22L	6:97142160-97283216,6:97142160-97283216,6:97142160-97283216	17	384	0.448746
C1QBP	17:5432776-5439155	3	146	0.448917
NR2C2	3:14947582-15049273,3:14947582-15049273	3	317	0.451617
HSPA2	14:64540467-64543236	11	411	0.453093
UNC93B1	11:67991099-68004097	15	147	0.45334
GOLGA3	12:132783867-132828869,12:132768913-132828389	28	573	0.454732
GSG1	12:13083531-13095675,12:13083531-13103667,12:13083531-13103667,12:13083531-13095675,12:13083531-13103667,12:13083531-13103667,12:13102414-13103667,12:13083531-13103667,12:13083531-13103667,12:13083531-13095675,12:13102414-13103667,12:13083531-13103667,12:13083531-13103667,12:13083531-13103667,12:13083531-13103667,12:13083531-13095675,12:13083531-13095675	4	54	0.454821
SHH	7:155799979-155809163,7:155799979-155809163,7:155799979-155809163,7:155799979-155812463	2	2	0.456326
EXO1	1:241848730-241889939,1:241848730-241889939,1:241848203-241889939,1:241848190-241889939	10	396	0.456879
NKAPL	6:28259296-28260958	6	393	0.457413
NANOS2	19:45913214-45914778	3	10	0.457513
AMH	19:2249322-2252073	8	295	0.4576
HELB	12:66302544-66338212,12:66302544-66343643,12:66302544-66338212,12:66302492-66338199	15	363	0.45957
ELL3	15:43772621-43776966	6	93	0.460901
STK36	2:218672085-218702715,2:218672085-218702715,2:218672317-218702717	6	411	0.461424
SOX17	8:54457934-54460892	9	50	0.461469
MNS1	15:56428724-56465137	7	436	0.462641
UNG	12:109097596-109110992,12:109098171-109110992	5	13	0.463736
HSD17B1	17:42552922-42555214,17:42552922-42555214,17:42552922-42555214	1	1	0.464068
SPPL2C	17:45844880-45847067,17_KI270908v1_alt:547001-549188,17_GL000258v2_alt:941113-943300	16	170	0.464083
TSBP1-AS1	6:32255172-32350039,6:32255172-32407729,6:32255172-32383270,6_GL000253v2_alt:3560153-3712746,6_GL000253v2_alt:3560153-3688256,6_GL000253v2_alt:3560153-3655043,6_GL000254v2_alt:3597271-3749484,6_GL000254v2_alt:3597241-3725042,6_GL000254v2_alt:3597271-3691797,6_GL000255v2_alt:3478510-3630775,6_GL000255v2_alt:3478510-3606317,6_GL000255v2_alt:3478510-3573082,6_GL000256v2_alt:3571421-3665968,6_GL00025…	37	869	0.465018
SPATA4	4:176184579-176195585	3	4	0.465138
HUS1B	6:655938-656964	7	14	0.465382
BRCA1	17:43044294-43125364,17:43044294-43124115,17:43044294-43125364,17:43044294-43125364,17:43044294-43125364,17:43044294-43125364	13	213	0.466085
H1-2	6:26055739-26056470	19	337	0.466826
ADGRG1	16:57620045-57665567,16:57628629-57665567,16:57639491-57665567,16:57620045-57665567,16:57620045-57665567,16:57628629-57665567,16:57620045-57665567,16:57619737-57665567,16:57619737-57665567,16:57620045-57665567,16:57620045-57665567,16:57619737-57665567,16:57619737-57665567,16:57620045-57665567,16:57620045-57665567,16:57620045-57665567,16:57628629-57665567,16:57619737-57665567,16:57628629-57665567,…	8	249	0.468399
MFGE8	15:88898682-88913168,15:88898682-88913379,15:88898682-88913379,15:88898682-88913379,15:88898682-88913379	7	276	0.46914
ADAM20	14:70522357-70535004	12	250	0.469843
MYBL1	8:66562174-66613218,8:66562174-66613218,8:66562174-66613218	5	81	0.470354
BCL6	3:187721380-187736501,3:187721376-187734907,3:187721380-187745468	6	277	0.470714
DNMT3L	21:44246338-44261897,21:44246338-44261897	2	33	0.471196
ESR2	14:64226706-64338613,14:64227032-64338550,14:64233028-64283075,14:64226706-64338613,14:64227032-64294410,14:64233028-64294410,14:64227032-64283075,14:64233028-64283075,14:64227817-64283075	12	237	0.47214
KMT5B	11:68165716-68213648,11:68154862-68213648,11:68154862-68213648,11:68154862-68213296,11:68154862-68213648,11:68154862-68213296,11:68154862-68213296,11:68165716-68213648,11:68154862-68213296,11:68154862-68213345,11:68154862-68213648,11:68165718-68213317,11:68165716-68213648,11:68154862-68213296,11:68165716-68213648,11:68165716-68213296,11:68165716-68213648,11:68165716-68213648,11:68165716-68213648	3	40	0.473827
CLEC6A	12:8455961-8478330,12:8455961-8478330	1	83	0.475309
POLN	4:2071917-2242121	21	633	0.477151
ATAT1	6:30626873-30644671,6:30626873-30644671,6:30626873-30644671,6:30626873-30644671,6:30626873-30644671,6:30626873-30646821,6:30626873-30646821,6_GL000254v2_alt:1970921-1990871,6_GL000254v2_alt:1970921-1988721,6_GL000254v2_alt:1970921-1988721,6_GL000254v2_alt:1970921-1988721,6_GL000254v2_alt:1970921-1990871,6_GL000254v2_alt:1970921-1988721,6_GL000254v2_alt:1970921-1988721,6_GL000255v2_alt:1881961-189…	7	255	0.480317
LTA	6_GL000254v2_alt:2914184-2916221,6_GL000254v2_alt:2913994-2916221,6:31572098-31574323,6:31572288-31574323,6_GL000251v2_alt:3049385-3051610,6_GL000251v2_alt:3049575-3051610,6_GL000252v2_alt:2819829-2822056,6_GL000252v2_alt:2820019-2822056,6_GL000253v2_alt:2877139-2879364,6_GL000253v2_alt:2877329-2879364,6_GL000255v2_alt:2827915-2830142,6_GL000255v2_alt:2828105-2830142,6_GL000256v2_alt:2871378-2873…	1	2	0.480982
C2	6_GL000252v2_alt:3145556-3193452,6_GL000252v2_alt:3148772-3193454,6_GL000252v2_alt:3175495-3193452,6_GL000252v2_alt:3175495-3193452,6_GL000252v2_alt:3175495-3193452,6_GL000252v2_alt:3175495-3182837,6_GL000253v2_alt:3232931-3250649,6_GL000253v2_alt:3238574-3250651,6_GL000253v2_alt:3232931-3250649,6_GL000253v2_alt:3232931-3240024,6_GL000253v2_alt:3232931-3250649,6_GL000253v2_alt:3238573-3250649,6_G…	24	640	0.482158
APOB	2:21001428-21044073	76	1523	0.482173
CYLC2	9:102995332-103018488	15	56	0.482388
VPS13A	9:77177533-77421537,9:77177444-77383005,9:77177533-77421537,9:77177444-77385190	54	730	0.482481
KASH5	19:49388248-49417990	6	126	0.483283
CCNYL1	2:207711639-207756172,2:207711539-207756172,2:207711539-207756172	1	85	0.484089
LZTFL1	3:45823317-45842119,3:45823317-45915724,3:45823317-45915724,3:45823317-45842119	9	71	0.484416
FSIP2-AS2	2:185719873-185738719,2:185719873-185738719,2:185719873-185739093,2:185719873-185740477	1	3	0.484773
TEX45	19:7497547-7508450	6	109	0.485515
DAZL	3:16586793-16604790,3:16586793-16605423	7	153	0.485552
IL4R	16:27313973-27364778,16:27313973-27364778,16:27313973-27364778,16:27313973-27364778	19	678	0.485679
CD81	11:2377309-2397397,11:2376176-2397419	5	98	0.486709
VRK1	14:96797381-96881609	4	19	0.486996
PRKCQ	10:6427142-6580301,10:6427155-6580276,10:6427142-6580301,10:6427155-6580276,10:6394096-6580301,10:6427155-6580276,10:6427142-6580646	7	397	0.48762
PRF1	10:70597347-70602741,10:70597347-70602788	23	100	0.488177
MR1	1:181033386-181061938,1:181033386-181061938,1:181033386-181061938,1:181033386-181061938,1:181033386-181061938,1:181033982-181050675,1:181033982-181061938,1:181033982-181061938,1:181033982-181061938	7	240	0.490561
DNHD1	11:6497279-6520860,11:6497279-6572020	73	891	0.490585
HLA-G	6:29826473-29831020,6:29826966-29831020,6:29826966-29831020,6:29827824-29831020,6_GL000250v2_alt:1092085-1096646,6_GL000250v2_alt:1092578-1096646,6_GL000250v2_alt:1092578-1096646,6_GL000250v2_alt:1093436-1096646,6_GL000251v2_alt:1310035-1314596,6_GL000251v2_alt:1310528-1314596,6_GL000251v2_alt:1310528-1314596,6_GL000251v2_alt:1311386-1314596,6_GL000252v2_alt:1089286-1093833,6_GL000252v2_alt:10897…	11	503	0.490616
KRT9	17:41565836-41572059	4	9	0.49166
ZFYVE26	14:67746521-67816590	44	805	0.492101
ADAD2	16:84191156-84197166,16:84191156-84197166	27	354	0.492297
CATSPERB	14:91580697-91732086,14_KI270844v1_alt:44833-199881	7	343	0.493726
EPHX2	8:27491142-27545564,8:27491142-27545564,8:27491142-27545564,8:27491142-27545564	15	238	0.494098
RUVBL2	19:48993886-49015970,19:48993447-49015995,19:48993886-49015970,19:48993886-49015970	5	11	0.494114
CCDC42	17:8729934-8744836,17:8729934-8744836	9	270	0.494318
MSL1	17:40121970-40136917,17:40121970-40136917,17:40121970-40130314,17:40121970-40136917	9	201	0.49488
SPEF1	20:3777503-3781448	3	4	0.495074
TEX12	11:112167371-112172556	1	23	0.495113
TNF	6:31575564-31578335,6_GL000250v2_alt:2909110-2910914,6_GL000251v2_alt:3052851-3055622,6_GL000252v2_alt:2823297-2826068,6_GL000253v2_alt:2880605-2883376,6_GL000254v2_alt:2917462-2920233,6_GL000255v2_alt:2831383-2834156,6_GL000256v2_alt:2874844-2877615	5	20	0.495142
CYP3A43	7:99828012-99866093,7:99828012-99866093,7:99828012-99866093,7:99828012-99866093,7:99828012-99866093,7:99828012-99866093	9	72	0.495291
SCX	8:144266452-144268480	4	29	0.496542
AKR1C3	10:5094413-5107686,10:5094413-5098176,10:5048765-5107686	6	179	0.498851
OR7C1	19:14799173-14800136,19:14798514-14835185	22	277	0.499674
MND1	4:153344648-153415095,4:153344687-153415118,4:153344687-153415118	4	291	0.500158
RC3H2	9:122844557-122905359,9:122844557-122905359,9:122844557-122905359,9:122853744-122905359,9:122844557-122905359,9:122873787-122905359	10	38	0.500286
SYCE1	10:133553899-133565634,10:133554846-133565583,10:133553899-133568275	2	18	0.500592
IQCG	3:197889074-197949925,3:197889074-197960019,3:197913721-197949925,3:197889074-197960019,3:197889076-197959991,3:197889074-197949925	3	291	0.501562
OR1D2	17:3092057-3092996	3	15	0.501638
PSME4	2:53864068-53970993	17	344	0.501928
P2RX7	12:121132875-121188032,12:121132875-121188032,12:121132875-121188032,12:121132875-121188032,12:121132875-121188032,12:121132875-121188032,12:121132875-121188032,12:121132875-121188032,12:121132875-121188032,12:121132875-121188032	22	567	0.502
RARA	17:40309179-40357643,17:40342165-40357643,17:40318244-40357643,17:40318244-40357643	5	122	0.502167
STX2	12:130789600-130839250,12:130798390-130839250,12:130789600-130839250,12:130789600-130839250,12:130789600-130839250,12:130789600-130839250	6	160	0.503078
SPINK2	4:56809859-56821473,4:56809859-56821869,4:56809859-56821473,4:56809859-56821742,4:56809859-56821742,4:56809859-56821742,4:56809860-56821701,4:56809859-56821869,4:56809859-56821742	2	2	0.505412
TTLL5	14:75661245-75955079	16	279	0.505952
MAP3K7	6:90513579-90587072,6:90513579-90587072,6:90513579-90587072,6:90513579-90587072	3	3	0.506145
TP53BP1	15:43403060-43493156,15:43403060-43510640,15:43403060-43493156,15:43403060-43493156	20	225	0.506496
INO80E	16:29996240-30005791,16:29996240-30005791,16:29996240-30005791,16:29996240-30005791,16:29996240-30005791,16:29996240-30005791	2	8	0.507432
IL12RB1	19:18058994-18086934,19:18058994-18098816,19:18070558-18086934,19:18058994-18086934	19	160	0.507462
GAPT	5:58491434-58497089,5:58491434-58497089,5:58491434-58497089,5:58491434-58496357	5	50	0.507782
MCRS1	12:49558302-49566439,12:49558293-49568145,12:49558298-49568142	2	2	0.509281
YTHDC2	5:113513693-113595284,5:113513693-113595284,5:113513693-113595284	14	614	0.509909
ZCWPW1	7:100400815-100428703,7:100400815-100428703	8	127	0.510226
IFT27	22:36758210-36776119,22:36758210-36776119,22:36772403-36776119,22:36758210-36776119	1	1	0.510375
JUNB	19:12791485-12793315	1	136	0.510444
HSF1	8:144291603-144314720,8_KZ208914v1_fix:22206-45323	3	8	0.511463
CCNI	4:77048020-77075972,4:77048020-77075972,4:77048020-77075972,4:77048020-77075972,4:77048020-77075972,4:77048020-77075972,4:77048020-77075972,4:77048020-77074910,4:77048020-77075972,4:77047154-77075989	2	11	0.511684
TTLL1	22:43039515-43089391,22:43039515-43089428	4	275	0.514401
CD40	20:46118313-46129855,20:46118313-46129855,20:46118313-46129855,20:46118313-46129855,20:46118313-46129855,20:46118313-46129855,20:46118313-46129855,20:46118313-46129855	5	54	0.514623
ARNTL	11:13277726-13387265,11:13277726-13387265,11:13277726-13387265,11:13277726-13387265,11:13277726-13387265,11:13277726-13387265,11:13277726-13387265,11:13277726-13387265,11:13277726-13387265,11:13277726-13387265,11:13277726-13387265,11:13277726-13387265,11:13277726-13387265,11:13277726-13387265,11:13277726-13387265,11:13277726-13387265,11:13277789-13387265,11:13277726-13387265,11:13277726-13387265,…	7	293	0.515271
MSH3	5:80654651-80876815	12	148	0.516339
LYZL4	3:42397082-42410610,3:42397082-42410610	6	48	0.517817
TDRKH	1:151773495-151790500,1:151771567-151790500,1:151773479-151790534,1:151773479-151790534	5	199	0.519224
HELQ	4:83407342-83455883,4:83407342-83455883,4:83451865-83455883,4:83407345-83455823,4:83407345-83455823,4:83451865-83455823,4:83451865-83455823	9	32	0.521927
CBL	11:119206338-119308149	8	13	0.522093
E2F1	20:33675476-33686385	9	443	0.523098
GPI	19:34365195-34402413,19:34365195-34402413,19:34364991-34402413,19:34364739-34402413,19:34364991-34402413,19:34365195-34402413,19:34364739-34402413,19_KI270866v1_alt:13931-30733	8	530	0.523811
THAP9	4:82900734-82919969,4:82900649-82919969	1	1	0.523884
CENPX	17:82018702-82022878,17:82018702-82022878,17:82018702-82022878,17:82018702-82022878	1	1	0.524343
CD80	3:119524292-119559614	4	141	0.52506
UBE2J1	6:89326624-89352722	5	47	0.526001
ZFP42	4:187995770-188005046,4:187995770-188005046	1	1	0.526618
CGA	6:87085497-87095106,6:87085497-87095106	1	129	0.526799
IFT140	16:1510426-1612072	39	158	0.527826
ING3	7:120950776-120977214,7:120950776-120956980	1	1	0.528168
MBL2	10:52765379-52772784,10:52765379-52771652,10:52765379-52772784	6	206	0.528269
TTLL1-AS1	22:43038584-43052365	2	267	0.528439
CFAP73	12:113149857-113159276	5	8	0.530398
TDRD7	9:97412095-97496123,9:97412095-97496123	12	249	0.531328
BCL2L11	2:111120913-111168444,2:111120913-111168444,2:111120913-111128846,2:111120913-111168445,2:111120913-111168444,2:111120913-111146284,2:111120913-111168444,2:111120913-111168444,2:111120913-111168444,2:111120913-111168445,2:111120913-111168445,2:111120913-111168445,2:111120913-111168444,2:111120913-111168444,2:111120913-111168445,2:111120913-111168444,2:111120913-111168445,2:111120913-111168445	3	7	0.531544
FAM209A	20:56524743-56526152	2	238	0.53157
TRAF6	11:36483770-36510272,11:36483770-36510272	1	1	0.532846
DMRTC2	19:41845041-41852333	1	1	0.533633
TCF3	19:1609291-1652615,19:1609291-1652615,19:1609291-1652615,19:1609291-1652615	7	193	0.53371
PRSS21	16:2817236-2821717,16:2817236-2821717,16:2817236-2821717,16:2817236-2821717,16:2817236-2821717,16_KQ090026v1_alt:418-1182,16_KQ090026v1_alt:444-1182,16_KQ090026v1_alt:418-1182,16_KQ090026v1_alt:418-1182,16_KQ090026v1_alt:418-1182	2	12	0.534309
HHAT	1:210328251-210676296,1:210329365-210676290,1:210328905-210676296,1:210328901-210676290,1:210328251-210676296,1:210328905-210676296,1_KN538360v1_fix:109107-459389,1_KN538360v1_fix:108643-459389,1_KN538360v1_fix:108647-459395,1_KN538360v1_fix:107993-459395,1_KN538360v1_fix:107993-459395,1_KN538360v1_fix:108647-459395	9	34	0.534712
TEX51	2:126898889-126902097,2:126898889-126902097	7	321	0.53527
UBR2	6:42564028-42620351,6:42564021-42693505,6:42564028-42693505	11	102	0.535389
CCNA2	4:121816443-121823883	3	184	0.535406
PCNA	20:5114952-5126622,20:5114952-5119958	1	2	0.535461
PCNA-AS1	20:5119585-5119969	1	2	0.535461
CLDN11	3:170418867-170434691,3:170421225-170434691	1	1	0.536324
MCM8	20:5950651-5998971,20:5950651-5995206,20:5950651-5998971,20:5950651-5995206,20:5950651-5995206	17	269	0.537205
MORC1	3:108958247-109118134	16	537	0.537518
HSD17B6	12:56763323-56787790	7	13	0.537633
CCND1	11:69641155-69654474	6	191	0.538462
ABLIM1	10:114431111-114526913,10:114431111-114768304,10:114431111-114768304,10:114431111-114526913,10:114431111-114658275,10:114431111-114684443,10:114431111-114768304,10:114431109-114632397,10:114431111-114526913,10:114431111-114526913,10:114431111-114684443,10:114431111-114526913,10:114431111-114526913,10:114431111-114526913,10:114431109-114632397,10:114431111-114526913,10:114431111-114526913,10:11443…	9	52	0.53851
NDFIP1	5:142108778-142154440	3	5	0.538677
H1-10	3:129314770-129316286	1	1	0.539514
MEIG1	10:14959387-14972857,10:14959387-14988047	1	1	0.540303
TBPL1	6:133952169-133987500,6:133953223-133990430	1	1	0.540307
ATP2B4	1:203627936-203733630,1:203626831-203733629,1:203626831-203744081,1:203626786-203744081	10	18	0.540487
TFPT	19_GL949746v1_alt:81432-89567,19_GL949746v1_alt:81432-90168,19_GL949747v2_alt:81432-89567,19_GL949747v2_alt:81432-90168,19_GL949748v2_alt:81432-89567,19_GL949748v2_alt:81432-90168,19_GL949749v2_alt:81432-89567,19_GL949749v2_alt:81432-90168,19_GL949750v2_alt:81432-89567,19_GL949750v2_alt:81432-90168,19_GL949751v2_alt:81432-89567,19_GL949751v2_alt:81432-90168,19_GL949752v1_alt:81432-89567,19_GL9497…	3	3	0.541094
CFAP44	3:113286929-113441493,3:113362864-113441514	25	760	0.541753
H1-0	22:37805228-37807431	1	1	0.542057
XRN1	3:142306609-142448037,3:142306609-142448037,3:142417840-142448062	13	127	0.542281
DNAAF5	7:726698-786475,7:726698-786475	16	172	0.542831
SYCP3	12:101728647-101739472,12:101728647-101739472,12:101728647-101739462	2	3	0.542886
TSSK6	19:19514218-19515548	3	25	0.543472
HLX-AS1	1:220832762-220880140	1	1	0.543858
PRPS1L1	7:18026770-18027846	7	230	0.544149
SPAG8	9:35809794-35812262,9:35807784-35812262,9:35807784-35812262,9:35807784-35812262	20	401	0.544852
TEX53	9:114656303-114657805	2	3	0.544853
MEI1	22:41699502-41799454	25	314	0.544968
HLA-F	6:29723433-29727296,6:29723433-29726524,6:29723339-29726526,6_GL000251v2_alt:1207293-1211152,6_GL000251v2_alt:1207293-1210384,6_GL000251v2_alt:1207199-1210386,6_GL000252v2_alt:986507-990372,6_GL000252v2_alt:986507-989598,6_GL000252v2_alt:986413-989600,6_GL000253v2_alt:986095-989960,6_GL000253v2_alt:986095-989186,6_GL000253v2_alt:986001-989188,6_GL000255v2_alt:986473-989564,6_GL000255v2_alt:986473…	13	247	0.545037
DCAF1	3:51397841-51500015,3:51397841-51500015,3:51397841-51500015,3:51395866-51500015,3:51397841-51500015,3:51395866-51500002,3:51395866-51500015	6	180	0.545121
IL1B	2:112829755-112836779	1	1	0.545295
PPP1R9B	17:50133736-50150677	3	5	0.545329
KNL1	15:40594248-40664341,15:40594248-40664341	33	205	0.545493
SSTR2	17:73165009-73176633	1	1	0.546094
SPAG16	2:213284463-214410501,2:213284463-214410501,2:213284463-214410501,2:213284378-213317985	8	131	0.546303
SLC2A14	12:7812513-7872915,12:7812513-7872915,12:7812513-7872915,12:7812513-7872915,12:7812513-7891196,12:7812513-7872915	4	173	0.547187
SEPTIN4	17:58520249-58532084,17:58520249-58532084,17:58520249-58529467,17:58520249-58529467,17:58520249-58540818,17:58541583-58544328,17:58520249-58529467,17:58520249-58544328,17:58520249-58532084,17:58520249-58540818,17:58520255-58544328,17:58520249-58529467,17:58520249-58528047	12	40	0.548522
SEPTIN4-AS1	17:58519836-58556925	12	40	0.548522
TRIM27	6_GL000251v2_alt:393696-414684,6_GL000253v2_alt:185569-189544,6_GL000254v2_alt:168756-189740,6_GL000255v2_alt:168583-189567,6_GL000256v2_alt:212403-233378,6:28903001-28923985,6_GL000250v2_alt:168585-189570	6	98	0.548617
RAET1E-AS1	6:149863497-149919508,6:149890102-149919508	16	374	0.548667
WIPF3	7:29806553-29917066	10	285	0.548695
CATSPER3	5:134967906-135011696	10	286	0.549186
PPP1R36	14:64549960-64589381	9	244	0.549444
[truncated: 650 more rows]

## Sheet: S10
Supplementary Table S10. List of the variants analysed by the CMC burden test for all the associated genes in the gene-wise analyses.
[truncated: 47 more rows]

[truncated: 3 more sheets: S11, S12,  S13]
